# Supplementary material for: Different life stage, different risks: Thermal performance across the life cycle of Salmo trutta and Salmo salar in the face of climate change
Source: Ecol Evol. 2021 Jun 8;11(13):8941–56. doi: 10.1002/ece3.7731 (PMC8258189; doi:10.1002/ece3.7731)
Supplement: Supplementary file 2 — Appendix S2 [file ECE3-11-8941-s002.xlsx]

## Sheet: Data Information
Different life stage, different risks: thermal performance across the life cycle of Salmo trutta and Salmo salar in the face of climate change Oskar Kärcher, Martina Flörke, & Danijela Markovic
	Sheet		Description
	Bas20k Catchment Data		Catchment information for the bas20k catchment scale.
	Baseline Data S. trutta		Explanatory data for the baseline and species P-A-data for Salmo trutta.
	2050s Data S. trutta		Explanatory data for the considered future scenario and species P-A-data for Salmo trutta.
	Baseline Data S. salar		Explanatory data for the baseline and species P-A-data for Salmo salar.
	2050s Data S. salar		Explanatory data for the considered future scenario and species P-A-data for Salmo salar.

## Sheet: Bas20k Catchment Data
No	FID	Bas20_cont	Lon	Lat	Min_Lon	Max_Lon	Min_Lat	Max_Lat	n_dams	AllUpperBas catchments	DirectUpperBas catchments	Continent
1	0	53	9.093428081	36.42841534	7.7492612	10.2492612	35.74967996	37.16627996	10	,854	,854	AF
2	1	142	3.411156137	36.35318147	2.9159612	3.8325612	35.91627996	36.91627996	2			AF
3	2	161	6.258346846	36.34832679	5.4992612	6.9992612	35.91627996	36.91627996	2			AF
4	3	181	7.423429266	36.30213938	6.8325612	7.9159612	35.74967996	36.91627996	2			AF
5	4	344	4.655146266	36.28315255	3.6659612	5.5825612	35.74967996	36.74957996	2			AF
6	5	854	8.115418269	35.75322888	7.1659612	8.8325612	35.24967996	36.41627996	0			AF
7	6	1248	0.838433568	35.46915382	0.1659612	1.4992612	34.66627996	36.16627996	4	,2664,1690,1257	,1257	AF
8	7	1257	1.903123913	36.07975718	0.9159612	3.0825612	35.66627996	36.41627996	5	,2664,1690	,1690	AF
9	8	1501	9.439893301	35.50740124	8.3325612	10.5825612	34.66627996	36.24967996	4			AF
10	9	1655	-0.248985345	35.06434766	-1.1673388	0.4992612	34.33297996	35.91627996	4			AF
11	10	1690	2.348737092	35.46693443	1.4159612	3.4159612	34.91627996	35.99967996	3	,2664	,2664	AF
12	11	2344	4.052389864	35.537498	3.2492612	5.1659612	34.58297996	36.16627996	1			AF
13	12	2346	5.306262314	35.48577651	4.7492612	6.0825612	35.08297996	35.83297996	0			AF
14	13	2414	10.29632339	35.38732255	9.8325612	10.6658612	35.08297996	35.74967996	0			AF
15	14	2512	4.340720394	34.86244971	3.6659612	4.9159612	34.41627996	35.41627996	0			AF
16	15	2616	-1.558563545	34.80522517	-2.1673388	-0.9173388	34.33297996	35.33297996	3			AF
17	16	2664	2.119697691	34.60392622	1.4992612	2.8325612	33.91627996	35.33297996	0			AF
18	17	2769	-5.754114931	35.08638561	-6.1673388	-5.2507388	34.74967996	35.41627996	2			AF
19	18	3012	-3.184730958	34.38134882	-4.1673388	-2.1673388	33.49967996	35.16627996	2	,8428,5717,5497,4682	,5497,4682	AF
20	19	3699	3.072389343	34.79758333	2.6659612	3.4159612	34.41627996	35.16627996	0			AF
21	20	4574	4.017265684	34.29462085	2.6659612	5.3325612	33.83297996	34.83297996	0	,5991	,5991	AF
22	21	4643	-5.735108218	33.79638822	-6.2507388	-5.1673388	33.16627996	34.49967996	1			AF
23	22	4649	-4.79528944	34.68498045	-5.7507388	-4.0007388	34.33297996	35.16627996	2			AF
24	23	4682	-2.412865923	33.97357545	-3.1673388	-1.2507388	33.24967996	34.49967996	0	,5717	,5717	AF
25	24	4845	-5.698880027	34.28113493	-6.5840388	-4.9173388	33.41627996	34.83297996	0	,5070,4649,4643	,5070,4649,4643	AF
26	25	5046	9.751838102	34.65459365	9.1658612	10.3325612	34.33297996	34.99967996	0			AF
27	26	5070	-4.596094872	33.82534935	-5.1673388	-3.9173388	32.99967996	34.49967996	2			AF
28	27	5339	1.010132546	34.25355378	0.1659612	1.6659612	33.58297996	34.99967996	0			AF
29	28	5409	5.750584625	34.8988403	4.8325612	6.5825612	34.08297996	35.58297996	1	,5991,4574	,4574	AF
30	29	5411	6.751560732	34.76017561	5.9992612	7.5825612	34.08297996	35.41627996	1	,5991,4574,5620,5409	,5620,5409	AF
31	30	5497	-3.528699296	33.41956243	-4.1673388	-3.0840388	32.74967996	34.16627996	0	,8428	,8428	AF
32	31	5540	0.102646913	33.86438261	-0.4173388	0.7492612	33.08297996	34.74967996	0	,5740,5339	,5740,5339	AF
33	32	5610	5.345318894	33.85569045	3.9159612	6.4159612	33.16627996	34.49967996	0	,20919,20918,16559,9944,7345	,7345	AF
34	33	5620	7.063892639	33.3798719	6.6659612	7.4992612	32.58297996	34.33297996	0			AF
35	34	5633	8.228200667	34.51337723	7.4159612	8.9158612	33.83297996	35.33297996	0			AF
36	35	5660	-6.383727579	33.42924141	-6.9173388	-5.6673388	32.83297996	34.08297996	1			AF
37	36	5717	-2.282100812	33.42356607	-3.1673388	-1.3340388	32.83297996	34.16627996	0			AF
38	37	5740	-0.616523752	33.71288632	-1.0840388	-0.0840388	32.91627996	34.41627996	0			AF
39	38	5829	7.575856521	34.70876648	7.0825612	8.0825612	33.74967996	35.49967996	0			AF
40	39	5991	2.860921195	33.81854152	1.9992612	3.9159612	33.41627996	34.24967996	0			AF
41	40	6233	6.594595148	33.35485881	6.3325612	6.9159612	32.83297996	33.99967996	0			AF
42	41	6471	7.813952448	33.21510937	7.2492612	8.4992612	32.33297996	33.99967996	0	,10277	,10277	AF
43	42	6472	9.239543927	33.90433139	8.4159612	9.9158612	33.58297996	34.16627996	0			AF
44	43	6501	-7.138193543	33.2982401	-7.5840388	-6.6673388	32.91627996	33.74967996	1			AF
45	44	6569	-1.666634135	33.37903075	-2.0007388	-1.4173388	32.91627996	33.91627996	0			AF
46	45	6691	8.853300086	33.07091482	8.1659612	9.4992612	32.16627996	33.83297996	0			AF
47	46	6914	8.171868119	33.10351278	7.8325612	8.5825612	32.49967996	33.74967996	0			AF
48	47	7345	6.069077012	32.66485688	5.4992612	6.8325612	31.83297996	33.49967996	0	,20919,20918,16559,9944	,9944	AF
49	48	7618	9.677544399	33.43798176	9.1658612	10.1658612	33.16627996	33.74967996	0			AF
50	49	7644	-7.623741232	32.71833311	-8.4173388	-6.5007388	32.08297996	33.33297996	2	,11413,11079,11077	,11079,11077	AF
51	50	7811	4.811503699	33.41888211	3.8325612	5.6659612	33.08297996	33.74967996	0			AF
52	51	7856	9.749239776	33.02346292	9.1658612	10.2492612	32.58297996	33.41627996	0			AF
53	52	7884	-8.384019799	32.53712821	-8.6673388	-7.8340388	32.08297996	33.24967996	0			AF
54	53	8119	10.66535297	32.67241517	10.0825612	11.2492612	31.91627996	33.24967996	0			AF
55	54	8368	11.58339329	32.31880527	10.6658612	12.4158612	31.74967996	33.16627996	0			AF
56	55	8428	-4.532006679	32.84358143	-5.5840388	-3.4173388	32.33297996	33.41627996	0			AF
57	56	8792	4.936598513	32.9462781	4.0825612	5.8325612	32.58297996	33.33297996	0			AF
58	57	9130	12.50256373	32.35965012	11.9992612	12.9992612	31.99967996	32.91627996	0			AF
59	58	9418	13.14827989	32.3376265	12.9158612	13.4992612	31.91627996	32.83297996	2			AF
60	59	9944	6.060428999	31.53655278	5.5825612	6.4992612	30.33297996	32.66627996	0	,20919,20918,16559	,16559	AF
61	60	10277	8.407326201	32.06673128	7.4992612	9.4158612	31.66627996	32.58297996	0			AF
62	61	10867	2.794152441	32.92078679	2.2492612	3.3325612	32.24967996	33.49967996	0			AF
63	62	10897	3.972739667	32.97891623	2.9159612	5.4992612	32.33297996	33.66627996	0			AF
64	63	10916	6.393756979	30.71507428	6.0825612	6.9992612	28.66627996	32.49967996	0			AF
65	64	10920	7.100133451	31.76936391	6.4159612	7.7492612	30.91627996	32.66627996	0	,21435,19938,10916,18966,15709,14467,14867,13357	,10916,14467,14867,13357	AF
66	65	11077	-7.162828285	31.79913013	-8.1673388	-6.3340388	31.24967996	32.33297996	4			AF
67	66	11079	-6.101891062	32.69231763	-7.1673388	-5.0840388	32.16627996	33.24967996	0	,11413	,11413	AF
68	67	11229	5.292208791	31.5899273	4.7492612	5.6659612	30.49967996	32.58297996	0	,24987,24985,23471,19905,17010,17009,10897	,17010,17009,10897	AF
69	68	11413	-6.089411093	32.13674443	-7.1673388	-5.2507388	31.74967996	32.58297996	1			AF
70	69	11526	2.074915275	32.92941922	1.4159612	2.7492612	31.83297996	33.91627996	0			AF
71	70	11901	4.07826166	32.25078588	3.0825612	5.2492612	31.74967996	32.74967996	0			AF
72	71	12074	-8.772771522	31.54914418	-9.4173388	-8.1673388	30.83297996	32.16627996	0	,13531	,13531	AF
73	72	12400	22.25011819	32.29131107	21.9158612	22.6658612	31.83297996	32.74967996	0			AF
74	73	12657	9.786081328	32.09259069	9.3325612	10.2492612	31.66627996	32.41627996	0			AF
75	74	12727	14.42493353	31.91212937	13.3325612	15.4158612	31.24967996	32.49967996	0	,15352,14175	,14175	AF
76	75	12931	1.427355829	32.92429148	0.6659612	2.2492612	31.83297996	33.66627996	0			AF
77	76	13113	21.61492709	32.19294711	21.1658612	22.0825612	31.74967996	32.58297996	0			AF
78	77	13233	-3.32190856	32.36110161	-4.2507388	-2.2507388	31.66627996	32.99967996	1			AF
79	78	13234	-2.252106785	32.39088579	-2.9173388	-1.5007388	31.74967996	32.99967996	0			AF
80	79	13287	1.044169663	32.17876682	0.4992612	1.7492612	31.41627996	32.74967996	0			AF
81	80	13357	8.608265514	31.50867578	7.4159612	9.6658612	31.16627996	31.91627996	0			AF
82	81	13531	-7.93015999	31.45730292	-8.5840388	-7.2507388	30.83297996	31.91627996	1			AF
83	82	13648	0.379312438	32.55000192	-0.2507388	1.3325612	31.66627996	33.33297996	0			AF
84	83	14175	13.66244545	31.44885504	12.8325612	14.6658612	30.83297996	32.08297996	0	,15352	,15352	AF
85	84	14326	-5.088285337	31.67712903	-5.9173388	-4.3340388	31.16627996	32.16627996	0			AF
86	85	14327	-4.435865834	32.07320795	-5.3340388	-3.7507388	31.49967996	32.58297996	1			AF
87	86	14467	6.811614243	30.48676082	6.3325612	7.4159612	28.74967996	31.66627996	0	,21435	,21435	AF
88	87	14493	10.1797366	31.75460463	9.4158612	10.9158612	31.41627996	32.16627996	0			AF
89	88	14566	14.7705297	30.93445149	13.6658612	15.6658612	29.83297996	31.58297996	0	,17589,18065	,17589,18065	AF
90	89	14834	4.195204268	31.69910988	3.3325612	4.9159612	31.33297996	32.08297996	0			AF
91	90	14867	7.71877956	30.73287834	7.1659612	8.4992612	29.74967996	31.58297996	0	,19938,18966,15709	,19938,18966,15709	AF
92	91	15052	30.95050068	30.6628249	30.3324612	31.6658612	29.99967996	31.49967996	0	,138615,142830,149904,169521,159254,181186,162849,157823,150647,174150,175729,174151,157113,160704,168011,158576,190444,177311,189683,167282,165056,174174,196547,186622,181209,186624,174966,258554,173410,179667,180444,188937,178894,179672,260456,254251,204810,216720,213410,201095,196566,191234,178909,178907,162990,183559,181238,130878,256668,248627,236894,214755,204086,258984,262682,260105,255465…	,22758	AF
93	92	15069	31.56980056	31.11559068	31.1658612	31.9991612	30.58297996	31.49967996	0			AF
94	93	15187	-0.550704943	32.25264471	-1.0007388	-0.1673388	31.33297996	33.08297996	0			AF
95	94	15198	0.130444257	31.80983562	-0.3340388	0.7492612	31.33297996	32.33297996	0			AF
96	95	15352	12.59222148	31.39562869	11.9992612	13.4158612	30.74967996	31.99967996	0			AF
97	96	15709	8.987527284	30.97359744	7.9159612	9.9158612	30.58297996	31.41627996	0			AF
98	97	15806	16.14846442	30.39060129	15.4992612	16.6658612	29.33297996	31.33297996	0	,26133,25623,27180,20536,18558,17602	,17602	AF
99	98	15819	21.11254588	31.65546302	20.5825612	21.5825612	31.08297996	32.41627996	0			AF
100	99	16099	3.885646966	31.33262725	2.9992612	4.9159612	30.91627996	31.83297996	0			AF
101	100	16241	16.72196675	30.52790629	16.4158612	17.0825612	29.83297996	31.24967996	0			AF
102	101	16371	32.16425145	30.4848669	31.3324612	33.1658612	29.83297996	31.33297996	0			AF
103	102	16559	5.714347709	30.04927902	5.0825612	6.1659612	28.83297996	31.16627996	0	,20919,20918	,20919,20918	AF
104	103	16698	17.01420664	30.07352127	16.4992612	17.3325612	29.41627996	31.16627996	0			AF
105	104	16699	20.54278471	31.59436643	20.1658612	20.8325612	31.08297996	32.08297996	0			AF
106	105	16791	27.55224242	30.88607197	27.0824612	27.9991612	30.58297996	31.16627996	0			AF
107	106	16800	30.03988069	30.82255908	29.3324612	30.6658612	30.49967996	31.24967996	0			AF
108	107	17009	4.11334941	30.19911941	2.9159612	5.0825612	29.41627996	31.16627996	0	,24987,24985,19905	,24987,24985,19905	AF
109	108	17010	4.598977297	29.91029529	3.9159612	5.3325612	28.74967996	31.08297996	0	,23471	,23471	AF
110	109	17334	-6.70104913	31.11229291	-7.7507388	-5.5007388	30.24967996	31.99967996	2			AF
111	110	17407	-0.889595898	31.25118055	-1.2507388	-0.5007388	30.83297996	31.66627996	0			AF
112	111	17589	13.36492163	30.68520733	12.4992612	14.4992612	30.16627996	31.24967996	0			AF
113	112	17602	14.9449986	30.38589485	14.0825612	15.9992612	29.58297996	31.08297996	0	,26133,25623,27180,20536,18558	,25623,18558	AF
114	113	17735	28.45118759	30.66240082	27.7491612	28.9991612	30.49967996	30.99967996	0			AF
115	114	17859	-2.843604578	31.57204115	-3.7507388	-1.9173388	30.83297996	32.16627996	1	,13234,13233	,13234,13233	AF
116	115	18065	13.1631062	30.22843221	11.9992612	14.5825612	29.83297996	30.91627996	0			AF
117	116	18494	10.77390989	31.27084087	9.8325612	11.6658612	30.66627996	31.83297996	0			AF
118	117	18558	15.05566382	29.90653795	14.4992612	15.6658612	29.08297996	30.83297996	0	,27180,20536	,20536	AF
119	118	18810	-5.197898673	30.87173514	-6.0840388	-4.5007388	30.24967996	31.41627996	0			AF
120	119	18966	8.512169719	30.20591795	7.4159612	9.8325612	29.49967996	30.74967996	0			AF
121	120	19099	21.49065294	31.16078475	20.9158612	21.9158612	30.58297996	31.91627996	0			AF
122	121	19577	17.98306143	30.09010962	17.4158612	18.5825612	29.49967996	30.66627996	0			AF
123	122	19799	-4.083023377	31.08466962	-4.6673388	-3.5007388	30.41627996	31.58297996	0	,14327,14326,18810	,14327,14326,18810	AF
124	123	19823	-2.630907315	31.16266703	-3.5840388	-1.6673388	30.41627996	32.08297996	0	,13234,13233,17859	,17859	AF
125	124	19825	-1.514451436	31.72632342	-2.2507388	-0.6673388	30.33297996	32.83297996	0			AF
126	125	19905	3.641160252	30.61883346	2.8325612	4.4992612	29.99967996	31.24967996	0			AF
127	126	19938	7.090919951	29.72462496	6.7492612	7.4992612	28.91627996	30.66627996	0			AF
128	127	19971	10.35568641	30.60301662	9.8325612	10.9158612	30.33297996	30.91627996	0			AF
129	128	19993	12.00963359	30.50831616	11.6658612	12.3325612	29.99967996	30.91627996	0			AF
130	129	20536	15.66553761	29.6910379	15.0825612	16.3325612	28.91627996	30.49967996	0	,27180	,27180	AF
131	130	20659	26.16314403	30.7523439	25.6658612	26.6658612	30.33297996	31.24967996	0			AF
132	131	20735	-8.573568514	30.46346449	-9.6673388	-7.4173388	29.66627996	31.08297996	2			AF
133	132	20887	2.559960174	30.99648162	1.8325612	3.1659612	29.83297996	32.16627996	0	,12931	,12931	AF
134	133	20918	5.283427771	29.10815479	4.7492612	5.6659612	28.08297996	30.41627996	0			AF
135	134	20919	5.556120278	28.91900777	4.8325612	5.9992612	27.74967996	30.41627996	0			AF
136	135	21435	6.439446014	28.54414885	5.8325612	6.9992612	27.41637996	30.33297996	0			AF
137	136	21475	10.48754011	30.19631589	9.6658612	11.2492612	29.49967996	30.83297996	0	,21999,23021	,21999,23021	AF
138	137	21624	22.48170301	30.75583592	21.9158612	23.3325612	29.99967996	31.58297996	0	,22679,22153,22144	,22144	AF
139	138	21999	11.68039443	29.78328987	10.6658612	12.5825612	28.91627996	30.49967996	0			AF
140	139	22144	23.74111275	30.15555111	22.7491612	24.6658612	29.83297996	30.58297996	0	,22679,22153	,22679,22153	AF
141	140	22153	23.42386064	31.25311284	22.1658612	24.7491612	30.16627996	32.08297996	0			AF
142	141	22203	28.45641751	30.06749343	27.5824612	29.3324612	29.41627996	30.49967996	0			AF
143	142	22625	21.21423925	30.40644847	19.9158612	22.3325612	29.83297996	31.16627996	0	,22679,22153,22144,21624	,21624	AF
144	143	22635	20.97766563	29.73816647	20.3325612	22.1658612	28.58297996	30.41627996	0	,68735,78829,68738,66261,70618,65651,53540,58925,78198,61340,51190,51772,70642,34623,47680,62595,58355,52995,50037,50025,46518,39658,42515,40238,38538,35732,30368,30366,24178,24174	,24178,24174	AF
145	144	22679	24.86181736	30.9089856	24.3325612	25.4991612	29.99967996	31.74967996	0			AF
146	145	22758	31.30371258	29.56782851	30.7491612	31.9158612	28.99967996	30.16627996	0	,138615,142830,149904,169521,159254,181186,162849,157823,150647,174150,175729,174151,157113,160704,168011,158576,190444,177311,189683,167282,165056,174174,196547,186622,181209,186624,174966,258554,173410,179667,180444,188937,178894,179672,260456,254251,204810,216720,213410,201095,196566,191234,178909,178907,162990,183559,181238,130878,256668,248627,236894,214755,204086,258984,262682,260105,255465…	,29432	AF
147	146	22783	-9.360283891	29.72464227	-9.7506388	-8.9173388	29.33297996	30.16627996	1			AF
148	147	23021	11.10020253	29.48713127	10.0825612	12.0825612	28.83297996	30.08297996	0			AF
149	148	23471	4.532006228	29.05546741	3.9159612	5.1659612	28.24967996	29.99967996	0			AF
150	149	24174	20.7625324	28.63092133	19.9158612	21.4158612	27.49967996	29.91627996	0			AF
151	150	24178	21.67485457	29.17055042	20.9158612	22.5825612	28.16637996	29.91627996	0	,68735,78829,68738,66261,70618,65651,53540,58925,78198,61340,51190,51772,70642,34623,47680,62595,58355,52995,50037,50025,46518,39658,42515,40238,38538,35732,30368,30366	,30368,30366	AF
152	151	24246	27.51843123	29.86926477	26.7491612	28.3324612	29.33297996	30.41627996	0	,22203	,22203	AF
153	152	24361	-6.070691313	30.37028301	-6.8340388	-5.3340388	29.66627996	30.99967996	0	,17334	,17334	AF
154	153	24538	9.219491168	29.35521564	8.6659612	9.8325612	28.58297996	29.99967996	0			AF
155	154	24668	19.07856162	29.89110236	18.2491612	20.0825612	29.41627996	30.33297996	0	,22679,22153,22144,21624,22625	,22625	AF
156	155	24704	22.55250445	29.67312699	22.2491612	22.9158612	29.24967996	29.99967996	0			AF
157	156	24786	29.74522178	29.69855232	29.4158612	30.0824612	29.33297996	29.99967996	0			AF
158	157	24855	-7.174620357	30.10631062	-8.0006388	-6.4173388	29.66627996	30.58297996	0			AF
159	158	24985	3.006938851	28.93519411	2.3325612	3.6659612	28.08297996	29.74967996	0			AF
160	159	24987	3.712387773	28.67560168	3.1659612	4.0825612	27.83297996	29.74967996	0			AF
161	160	25179	20.14790787	29.06960434	19.5825612	20.6658612	28.16637996	29.74967996	0			AF
162	161	25222	23.41238544	28.48784869	23.0825612	23.9991612	27.16637996	29.91627996	0	,40816,37986,25729	,37986,25729	AF
163	162	25238	25.52082885	30.2236037	24.5825612	26.4991612	29.58297996	30.99967996	0			AF
164	163	25367	-5.901425573	29.73893092	-7.0840388	-4.9173388	29.24967996	30.49967996	0	,17334,24361	,24361	AF
165	164	25412	-3.459033941	30.20104258	-3.9173388	-3.0007388	29.49967996	30.83297996	0			AF
166	165	25623	13.22290262	29.43753117	12.1658612	14.4992612	28.83297996	29.91627996	0	,26133	,26133	AF
167	166	25729	22.91107144	28.52599073	22.4991612	23.2491612	26.83297996	29.91627996	0			AF
168	167	25734	23.73476449	28.6097061	23.3325612	24.2491612	27.41637996	29.91627996	0	,82774,83422,78891,75055,68184,81511,80220,77632,75077,64471,63235,60801,58989,50651,51240,39692	,39692	AF
169	168	25840	32.06813682	29.58585035	31.6658612	32.4158612	29.24967996	29.99967996	0			AF
170	169	25909	-4.328309433	30.06526288	-5.0840388	-3.7507388	29.41627996	30.66627996	0	,14327,14326,18810,19799	,19799	AF
171	170	25935	-2.845394998	30.18297068	-3.5840388	-2.0840388	29.41627996	30.91627996	0			AF
172	171	25942	-1.881522647	30.18552142	-2.5840388	-1.2507388	29.41627996	30.91627996	0	,13234,13233,17859,19825,19823	,19825,19823	AF
173	172	26133	14.21257376	28.95797771	13.6658612	14.8325612	28.33297996	29.58297996	0			AF
174	173	26252	24.13575325	28.76636049	23.6658612	24.4991612	27.33297996	29.74967996	0			AF
175	174	26478	0.945469598	30.84671596	0.1659612	1.5825612	29.41627996	32.08297996	0	,13648	,13648	AF
176	175	26534	4.883697634	28.8950685	4.5825612	5.1659612	28.24967996	29.58297996	0			AF
177	176	26569	7.910721559	28.97232025	7.3325612	8.6659612	28.41627996	29.58297996	0			AF
178	177	26841	30.71171301	29.4424318	30.2491612	31.0824612	28.91627996	29.83297996	0			AF
179	178	27000	1.586330398	30.52101985	0.7492612	2.3325612	29.33297996	31.41627996	0			AF
180	179	27003	1.910773669	29.99814696	1.1659612	2.4992612	29.33297996	30.99967996	0			AF
181	180	27105	10.08868291	29.0143509	9.7492612	10.5825612	28.58297996	29.49967996	0			AF
182	181	27180	15.96018528	28.94209742	15.2492612	16.6658612	28.41627996	29.41627996	0			AF
183	182	27289	24.85197944	28.50522727	24.3325612	25.4158612	27.66637996	29.58297996	0	,44259,36882	,36882	AF
184	183	27734	18.7850086	29.3600239	18.2491612	19.3325612	29.08297996	29.58297996	0			AF
185	184	27842	28.32942135	29.09069718	27.9991612	28.7491612	28.41627996	29.49967996	0			AF
186	185	28006	-1.179346952	30.09399755	-1.6673388	-0.6673388	29.08297996	31.41627996	0	,13234,13233,15187,17859,19825,19823,25942,28525,28524	,25942,28525,28524	AF
187	186	28327	25.48339795	28.11094152	25.0825612	25.9158612	26.83297996	29.41627996	0	,46568,43693	,43693	AF
188	187	28414	-9.74520732	29.01184646	-10.4173388	-9.0840388	28.58297996	29.41627996	0			AF
189	188	28443	-7.292902439	29.2662634	-8.0006388	-6.5007388	28.74967996	29.83297996	0	,17334,24361,24855,25367	,24855,25367	AF
190	189	28524	-2.159966577	29.15796733	-3.1673388	-1.0840388	28.49967996	29.91627996	0			AF
191	190	28525	-0.558908091	30.22146718	-1.1673388	-0.0840388	28.83297996	31.41627996	0	,15187	,15187	AF
192	191	28643	8.864049584	28.84742959	8.4159612	9.3325612	28.49967996	29.24967996	0			AF
193	192	28846	25.80918346	28.80471638	25.4158612	26.2491612	27.24967996	29.99967996	0	,46568,43693,28327	,28327	AF
194	193	28903	30.28357193	29.01053398	29.9158612	30.6658612	28.66627996	29.33297996	2			AF
195	194	28930	32.18930627	28.95041624	31.8324612	32.6658612	28.58297996	29.24967996	0			AF
196	195	29059	0.491792014	29.92430803	-0.0840388	1.0825612	28.58297996	31.24967996	0	,13648,26478,27003,27000,29060	,26478,29060	AF
197	196	29060	1.022517726	29.08997578	0.0826612	1.7492612	28.66627996	29.49967996	0	,27003,27000	,27003,27000	AF
198	197	29269	17.33818172	29.34536742	16.7492612	17.9158612	28.91627996	29.74967996	0			AF
199	198	29380	26.41680454	29.24478996	26.0824612	26.9158612	28.91627996	29.66627996	0			AF
200	199	29432	31.15535167	28.67783249	30.2491612	32.0824612	27.99967996	29.24967996	0	,138615,142830,149904,169521,159254,181186,162849,157823,150647,174150,175729,174151,157113,160704,168011,158576,190444,177311,189683,167282,165056,174174,196547,186622,181209,186624,174966,258554,173410,179667,180444,188937,178894,179672,260456,254251,204810,216720,213410,201095,196566,191234,178909,178907,162990,183559,181238,130878,256668,248627,236894,214755,204086,258984,262682,260105,255465…	,33658,34196	AF
201	200	29540	-3.661809523	29.27325335	-4.0840388	-3.1673388	28.83297996	29.99967996	0			AF
202	201	29578	0.037560359	30.16288552	-0.4173388	0.5825612	28.66627996	31.16627996	0			AF
203	202	29602	2.076069593	29.05939217	1.5825612	2.5825612	28.49967996	29.58297996	0			AF
204	203	29785	16.67825169	28.60223859	15.9158612	17.4158612	27.58297996	29.41627996	0			AF
205	204	30102	-0.181860116	28.86103347	-0.5007388	0.4992612	28.41627996	29.49967996	0			AF
206	205	30366	21.5339153	28.14044002	20.7491612	22.0825612	27.16637996	28.99967996	0	,68735,78829,68738,66261,53540,78198,61340,51772,34623,39658	,34623,39658	AF
207	206	30368	22.43035722	28.22068395	21.9158612	22.9158612	27.24967996	29.08297996	0	,70618,65651,58925,51190,70642,47680,62595,58355,52995,50037,50025,46518,42515,40238,38538,35732	,38538,35732	AF
208	207	30435	27.93100067	28.7155531	27.4158612	28.4158612	28.41627996	28.99967996	0			AF
209	208	30622	-0.631015712	29.17960629	-0.9173388	-0.3340388	28.66627996	29.91627996	0			AF
210	209	31024	-10.44940392	28.37688283	-11.2506388	-9.3340388	27.91637996	28.74967996	0	,17334,24361,24855,25367,28443,31053,32107	,32107	AF
211	210	31053	-8.286220647	29.3595755	-8.7506388	-7.5007388	28.58297996	30.16627996	0	,17334,24361,24855,25367,28443	,28443	AF
212	211	31112	-4.252209948	29.09190324	-4.8340388	-3.6673388	28.58297996	29.49967996	0			AF
213	212	31128	-3.140123978	29.29340421	-3.7507388	-2.3340388	28.58297996	30.16627996	0			AF
214	213	31370	17.17302323	28.20051369	16.7492612	17.8325612	27.49967996	28.83297996	0			AF
215	214	31390	19.16089266	27.95647016	18.5825612	19.6658612	27.16637996	28.83297996	0			AF
216	215	31470	26.26319919	27.46311525	25.8324612	26.9158612	25.91637996	28.83297996	0	,46575	,46575	AF
217	216	31902	17.90340664	28.10952095	17.0825612	18.6658612	27.24967996	28.99967996	0			AF
218	217	32107	-9.292333747	28.51529318	-10.5840388	-8.2506388	27.74967996	29.74967996	0	,17334,24361,24855,25367,28443,31053	,31053	AF
219	218	32165	-4.716175658	28.92582339	-5.0840388	-4.3340388	28.33297996	29.58297996	0			AF
220	219	32196	-2.592604786	27.83170866	-3.3340388	-1.6673388	26.49967996	28.83297996	0			AF
221	220	32360	11.20251378	28.74522444	10.4992612	11.9158612	28.33297996	29.24967996	0			AF
222	221	32749	0.35763302	28.3625474	-0.4173388	0.9992612	28.08297996	28.58297996	0			AF
223	222	32766	1.808366988	28.37983159	1.0825612	2.7492612	27.91637996	28.91627996	0			AF
224	223	32904	12.39197131	28.28723469	11.6658612	13.1658612	27.49967996	28.99967996	0	,35615	,35615	AF
225	224	32991	19.31575914	27.54308522	18.0825612	20.1658612	26.58297996	28.58297996	0	,39071	,39071	AF
226	225	33219	-5.858530757	28.81582192	-6.1673388	-5.5007388	28.24967996	29.49967996	0			AF
227	226	33284	0.042743933	28.19914184	-0.5007388	0.7492612	27.99967996	28.66627996	0			AF
228	227	33359	5.649149661	27.91776112	5.0825612	6.1659612	27.49967996	28.41627996	0			AF
229	228	33647	29.72203781	28.85623788	29.3324612	30.1658612	28.24967996	29.41627996	0			AF
230	229	33658	31.69216084	28.06535368	30.8324612	32.4158612	27.49967996	28.66627996	0			AF
231	230	33688	-11.20385299	27.83516421	-11.7506388	-10.4173388	27.33297996	28.33297996	0			AF
232	231	33762	-5.417849353	28.82295267	-5.8340388	-5.0840388	28.16637996	29.49967996	0			AF
233	232	33768	-4.993601116	28.66939124	-5.2507388	-4.7507388	28.08297996	29.33297996	0			AF
234	233	33919	7.920723104	28.19434946	7.4159612	8.5825612	27.74967996	28.58297996	0			AF
235	234	33988	13.51268587	28.51952298	13.0825612	13.9992612	28.16637996	28.91627996	0			AF
236	235	34196	31.38969301	27.50916208	30.5824612	32.4991612	27.08297996	28.33297996	1	,138615,142830,149904,169521,159254,181186,162849,157823,150647,174150,175729,174151,157113,160704,168011,158576,190444,177311,189683,167282,165056,174174,196547,186622,181209,186624,174966,258554,173410,179667,180444,188937,178894,179672,260456,254251,204810,216720,213410,201095,196566,191234,178909,178907,162990,183559,181238,130878,256668,248627,236894,214755,204086,258984,262682,260105,255465…	,41479	AF
237	236	34623	20.53468249	27.45070723	19.8325612	21.4158612	26.49967996	28.24967996	0			AF
238	237	34896	-1.568023488	27.88750547	-1.8340388	-1.2507388	27.41637996	28.24967996	0			AF
239	238	35385	-6.475957349	28.6643862	-7.0840388	-5.9173388	27.99967996	29.41627996	0			AF
240	239	35441	-2.169899566	27.51987897	-2.6673388	-1.7507388	26.74967996	28.16637996	0			AF
241	240	35615	11.90065428	27.1620326	10.9992612	12.7492612	26.49967996	28.08297996	0			AF
242	241	35654	15.83556095	28.19162511	15.4158612	16.2492612	27.66637996	28.66627996	0			AF
243	242	35732	21.14863032	26.95750102	19.7491612	22.3325612	25.66637996	28.16637996	0	,70618,65651,58925,51190	,51190	AF
244	243	35983	-3.427124386	28.30907686	-3.7507388	-3.0840388	27.91637996	28.74967996	0			AF
245	244	36123	8.81373086	28.0641729	8.1659612	9.6658612	27.74967996	28.41627996	0			AF
246	245	36496	-7.315369421	28.33873609	-8.0006388	-6.6673388	27.74967996	28.91627996	0	,35385	,35385	AF
247	246	36534	-4.093951439	28.34885519	-4.3340388	-3.9173388	27.74967996	28.91627996	0			AF
248	247	36805	18.1032133	27.38067885	17.2491612	18.8325612	26.91637996	27.99967996	0			AF
249	248	36882	24.95213718	27.29457185	24.2491612	25.5824612	26.66637996	27.91637996	0	,44259	,44259	AF
250	249	36913	27.91950467	28.0731736	27.4158612	28.4158612	27.49967996	28.41627996	0			AF
251	250	36940	29.49488933	27.6671925	29.0824612	29.9158612	27.16637996	28.16637996	0			AF
252	251	36941	30.39376635	26.90890305	29.4158612	31.4158612	25.49967996	28.16637996	0			AF
253	252	37098	-3.9029161	27.78620729	-4.2507388	-3.6673388	27.08297996	28.58297996	0			AF
254	253	37198	4.894064606	27.3642559	4.4159612	5.2492612	26.66637996	27.99967996	0			AF
255	254	37613	-7.875703022	28.03064978	-8.4173388	-7.1673388	27.58297996	28.74967996	0	,39862,35385,36496,38175	,36496,38175	AF
256	255	37986	23.34027038	26.95622817	22.6658612	24.0825612	26.08297996	27.74967996	0	,40816	,40816	AF
257	256	38175	-8.481692079	27.66388134	-9.1673388	-7.7507388	27.08297996	28.41627996	0	,39862	,39862	AF
258	257	38352	7.100608035	26.77953429	6.4992612	7.7492612	25.91637996	27.74967996	0	,48110,45194	,45194	AF
259	258	38450	14.85102398	28.16564825	13.9992612	15.4992612	27.24967996	28.74967996	0			AF
260	259	38538	21.84437471	26.66428998	20.4991612	22.5825612	25.49967996	27.66637996	0	,70642,47680,62595,58355,52995,50037,50025,46518,42515,40238	,46518,42515,40238	AF
261	260	38589	26.7538852	26.81483302	26.3324612	27.2491612	25.99967996	27.83297996	0			AF
262	261	38679	-12.27891712	27.41589751	-13.0840388	-11.5840388	26.99967996	27.91637996	0			AF
263	262	38919	7.294650661	27.52098073	6.9159612	7.6659612	27.08297996	27.83297996	0			AF
264	263	38930	8.236475186	27.00803626	7.3325612	9.2492612	25.99967996	27.74967996	0	,44634	,44634	AF
265	264	38934	9.11451432	27.09924924	8.1659612	10.0825612	26.08297996	27.91637996	0	,44071	,44071	AF
266	265	39071	19.45752672	26.88271234	18.8325612	19.9158612	26.08297996	27.66637996	0			AF
267	266	39658	20.17068635	26.52582701	18.9991612	21.3325612	25.49967996	27.58297996	0	,68735,78829,68738,66261,53540,78198,61340,51772	,51772	AF
268	267	39692	24.19147446	26.55434492	23.8325612	24.5825612	25.74967996	27.49967996	0	,82774,83422,78891,75055,68184,81511,80220,77632,75077,64471,63235,60801,58989,50651,51240	,50651,51240	AF
269	268	39862	-9.423196961	27.51200675	-10.2506388	-8.6673388	26.91637996	28.08297996	0			AF
270	269	39906	-5.071767586	27.21163384	-5.8340388	-4.2507388	26.58297996	27.91637996	0			AF
271	270	40040	5.381301997	26.52931063	4.7492612	5.9992612	25.49967996	27.58297996	0	,55782,51015,51605,49837	,51015,51605,49837	AF
272	271	40102	11.27218958	27.75560882	10.8325612	11.7492612	27.33297996	28.24967996	0			AF
273	272	40130	12.95963058	27.52274031	12.3325612	13.4992612	26.74967996	28.24967996	0			AF
274	273	40137	13.49161474	27.26307249	12.8325612	13.9158612	26.74967996	28.08297996	0	,40130	,40130	AF
275	274	40138	14.45694725	27.42466841	13.7492612	15.3325612	26.74967996	28.16637996	0	,45829,49924,48758,40130,43563,40142,40137	,43563,40142,40137	AF
276	275	40142	13.53253492	26.78296986	12.2492612	14.6658612	26.41637996	27.41637996	0	,45829	,45829	AF
277	276	40167	16.64291307	27.28624262	16.1658612	17.1658612	27.08297996	27.49967996	0			AF
278	277	40238	21.84049267	26.10262598	21.2491612	22.4158612	24.99967996	27.41637996	0	,52995,50037	,50037	AF
279	278	40569	3.032411459	27.596267	2.6659612	3.4159612	26.99967996	28.16637996	0			AF
280	279	40614	6.419868496	26.67402607	5.6659612	7.2492612	25.83297996	27.74967996	0			AF
281	280	40816	23.38879613	26.26946679	22.8325612	23.9158612	25.66637996	27.33297996	0			AF
282	281	40875	28.5842835	26.63136461	27.4991612	29.9158612	25.74967996	27.83297996	0			AF
283	282	40945	-12.28796936	26.85900969	-13.4173388	-11.2506388	26.33297996	27.33297996	0	,42109,43248,54948,49614,43801	,42109,43248,43801	AF
284	283	41130	2.111241475	27.64681248	1.7492612	2.4992612	26.99967996	28.16637996	0			AF
285	284	41228	10.52957436	27.83431133	9.7492612	11.4158612	26.83297996	28.74967996	0			AF
286	285	41430	27.20748496	27.17471221	26.8324612	27.5824612	26.91637996	27.41637996	0			AF
287	286	41479	31.57883738	26.82695224	30.9991612	32.2491612	26.33297996	27.24967996	0	,138615,142830,149904,169521,159254,181186,162849,157823,150647,174150,175729,174151,157113,160704,168011,158576,190444,177311,189683,167282,165056,174174,196547,186622,181209,186624,174966,258554,173410,179667,180444,188937,178894,179672,260456,254251,204810,216720,213410,201095,196566,191234,178909,178907,162990,183559,181238,130878,256668,248627,236894,214755,204086,258984,262682,260105,255465…	,46643,46642	AF
288	287	41593	-6.523077968	27.30369191	-7.6673388	-5.5840388	26.49967996	28.24967996	0			AF
289	288	41719	3.823832622	27.46361348	3.2492612	4.6659612	26.99967996	27.99967996	0			AF
290	289	42045	30.84952933	26.88795771	30.4158612	31.2491612	26.33297996	27.33297996	0			AF
291	290	42109	-10.48695473	27.27619214	-11.4173388	-9.6673388	26.83297996	27.83297996	0			AF
292	291	42515	22.93697832	25.84300828	22.3325612	23.6658612	24.99967996	27.08297996	0			AF
293	292	42812	-0.685260746	27.60241531	-1.5007388	0.2492612	26.24967996	28.91627996	0			AF
294	293	43248	-10.84966941	26.47064237	-11.8340388	-9.6673388	25.91637996	26.99967996	0			AF
295	294	43283	-9.119647984	26.80167424	-9.8340388	-8.4173388	26.41637996	27.16637996	0			AF
296	295	43293	-7.912879284	26.94520706	-8.5006388	-7.4173388	26.49967996	27.24967996	0			AF
297	296	43384	-0.048236683	26.09706988	-0.9173388	0.6659612	24.58297996	27.08297996	0			AF
298	297	43563	13.95879424	26.36912756	12.8325612	14.9992612	25.58297996	26.99967996	0	,49924,48758	,48758	AF
299	298	43693	25.69349552	25.29924272	25.0825612	26.2491612	23.41637996	26.99967996	0	,46568	,46568	AF
300	299	43801	-12.71329977	26.31094839	-13.3340388	-11.8340388	25.74967996	26.83297996	0	,54948,49614	,49614	AF
301	300	44071	9.373544265	25.95327811	8.9158612	9.9158612	24.99967996	26.83297996	0			AF
302	301	44259	24.94800298	26.04032351	24.4158612	25.4158612	24.99967996	26.83297996	0			AF
303	302	44634	8.649062723	25.72644897	7.9992612	9.0825612	25.08297996	26.74967996	0			AF
304	303	45008	-8.501556213	26.59986812	-9.1673388	-7.9173388	26.41637996	26.83297996	0			AF
305	304	45194	8.124273698	26.37096683	7.4159612	8.6659612	25.66637996	26.83297996	0	,48110	,48110	AF
306	305	45700	2.977471599	26.19447571	1.4992612	4.1659612	25.08297996	26.99967996	0	,46306,46299	,46299	AF
307	306	45829	11.40264748	25.97534236	10.4992612	12.4158612	24.99967996	26.74967996	0			AF
308	307	46192	-5.637440239	26.58947283	-6.0007388	-5.2507388	26.08297996	26.99967996	0			AF
309	308	46223	-3.452639174	26.72244139	-3.8340388	-3.0007388	26.24967996	27.16637996	0			AF
310	309	46299	3.876669332	26.70196471	3.0825612	4.8325612	25.83297996	27.16637996	0	,46306	,46306	AF
311	310	46306	4.31073865	26.08548686	3.5825612	4.9159612	25.24967996	26.91637996	0			AF
312	311	46461	16.84219818	26.24182062	16.0825612	17.4991612	25.49967996	26.99967996	0			AF
313	312	46488	18.2560593	26.41672661	17.4158612	18.9991612	25.83297996	26.99967996	0			AF
314	313	46518	21.18948204	25.60147319	20.9158612	21.4991612	24.66637996	26.49967996	0	,70642,47680,62595,58355,50025	,47680,58355,50025	AF
315	314	46568	25.67713144	24.73905416	25.4158612	25.9991612	23.41637996	26.49967996	0			AF
316	315	46575	26.2785116	25.42475925	25.7491612	26.8324612	24.33297996	26.58297996	0			AF
317	316	46642	31.70085808	25.60255953	31.1658612	32.1658612	24.66637996	26.49967996	0			AF
318	317	46643	32.19499291	26.17943204	31.7491612	32.9158612	25.33297996	27.08297996	1	,138615,142830,149904,169521,159254,181186,162849,157823,150647,174150,175729,174151,157113,160704,168011,158576,190444,177311,189683,167282,165056,174174,196547,186622,181209,186624,174966,258554,173410,179667,180444,188937,178894,179672,260456,254251,204810,216720,213410,201095,196566,191234,178909,178907,162990,183559,181238,130878,256668,248627,236894,214755,204086,258984,262682,260105,255465…	,48406,49578	AF
319	318	46756	-7.521888098	26.29681304	-7.8340388	-7.1673388	25.74967996	26.74967996	0			AF
320	319	46857	1.16897703	26.29557843	0.7492612	1.5825612	24.83297996	27.49967996	0	,46306,46299,45700,59924,47440	,45700,47440	AF
321	320	46964	10.09626453	25.35767463	9.2492612	10.9158612	24.24967996	26.49967996	0			AF
322	321	47032	15.63570944	26.72716016	14.9992612	16.4158612	26.16637996	27.16637996	0			AF
323	322	47033	16.19755161	26.34008935	15.2492612	17.4158612	25.24967996	27.24967996	0	,46461	,46461	AF
324	323	47435	0.792336583	27.08345108	-0.0007388	1.9159612	24.91637996	28.16637996	0			AF
325	324	47440	0.832971725	25.29506807	0.4992612	1.2492612	24.33297996	26.33297996	0	,59924	,59924	AF
326	325	47443	2.224882848	25.94912092	1.2492612	3.3325612	25.16637996	26.58297996	0	,48628,50969	,48628,50969	AF
327	326	47680	20.10772472	25.41706387	19.1658612	21.1658612	24.33297996	26.49967996	0			AF
328	327	48110	7.822080436	25.61067586	7.3325612	8.3325612	24.91637996	26.24967996	0			AF
329	328	48406	32.86941513	26.96394904	32.2491612	33.5824612	26.16637996	27.99967996	0			AF
330	329	48628	3.275516049	25.10058745	2.3325612	4.1659612	24.24967996	26.16637996	0			AF
331	330	48758	12.71057228	25.71478484	11.8325612	13.3325612	25.08297996	26.41637996	0	,49924	,49924	AF
332	331	48778	14.7364571	25.99346539	13.7492612	15.6658612	24.91637996	26.58297996	0	,63725,49940,55877,50535	,55877,50535	AF
333	332	48928	27.54614076	25.8675753	27.2491612	27.8324612	25.24967996	26.24967996	0			AF
334	333	49578	33.26325128	25.80160778	32.4991612	34.0824612	25.33297996	26.33297996	0	,138615,142830,149904,169521,159254,181186,162849,157823,150647,174150,175729,174151,157113,160704,168011,158576,190444,177311,189683,167282,165056,174174,196547,186622,181209,186624,174966,258554,173410,179667,180444,188937,178894,179672,260456,254251,204810,216720,213410,201095,196566,191234,178909,178907,162990,183559,181238,130878,256668,248627,236894,214755,204086,258984,262682,260105,255465…	,51933	AF
335	334	49614	-13.32119513	25.12212662	-13.7506388	-12.7506388	24.33297996	25.99967996	0	,54948	,54948	AF
336	335	49667	-8.946812418	26.14095375	-9.3340388	-8.5840388	25.74967996	26.41637996	0			AF
337	336	49769	-0.190921307	25.43385736	-0.6673388	0.4159612	24.58297996	26.08297996	0			AF
338	337	49837	6.343883914	25.51649024	5.3325612	7.4159612	24.83297996	26.24967996	0	,55782	,55782	AF
339	338	49924	12.09622591	25.84335573	11.3325612	12.7492612	25.24967996	26.41637996	0			AF
340	339	49940	12.5543248	25.08063275	11.4158612	14.0825612	24.24967996	26.08297996	0			AF
341	340	49955	15.06866638	25.42528909	14.4158612	15.6658612	24.74967996	26.16637996	0	,68075,62514,60688,57076	,57076	AF
342	341	50025	20.42165516	24.93074815	19.4158612	21.0825612	24.08297996	25.99967996	0			AF
343	342	50037	21.93801435	25.00292335	21.4158612	22.4991612	23.99967996	25.99967996	0	,52995	,52995	AF
344	343	50097	27.01595989	25.11552325	26.4158612	27.5824612	23.99967996	26.08297996	0			AF
345	344	50441	6.928430698	25.77884796	6.4992612	7.3325612	25.41637996	25.99967996	0			AF
346	345	50535	13.90424672	25.49217908	13.2492612	14.5825612	24.91637996	26.08297996	0	,49940	,49940	AF
347	346	50651	24.94123008	24.86531837	24.1658612	25.4991612	23.58297996	25.99967996	0			AF
348	347	50703	28.17766787	25.81678983	27.6658612	28.7491612	25.41637996	26.33297996	0			AF
349	348	50940	0.250881122	24.54776303	-1.0007388	1.4992612	23.58297996	25.99967996	0			AF
350	349	50969	2.287914175	25.02679716	1.4159612	3.1659612	24.16637996	25.83297996	0			AF
351	350	51015	5.779924662	24.57772879	5.2492612	6.3325612	23.33297996	25.83297996	0			AF
352	351	51190	19.1707874	25.07810179	18.5825612	20.0825612	23.91637996	25.83297996	0	,70618,65651,58925	,58925	AF
353	352	51240	24.18625791	25.161172	23.6658612	24.9158612	24.58297996	25.83297996	0	,82774,83422,78891,75055,68184,81511,80220,77632,75077,64471,63235,60801,58989	,58989	AF
354	353	51443	-8.262140787	26.12559302	-8.7506388	-7.7507388	25.58297996	26.49967996	0			AF
355	354	51605	5.038662657	24.88543742	4.4992612	5.5825612	24.16637996	25.74967996	0			AF
356	355	51772	18.55080098	25.25895915	17.9991612	19.3325612	23.83297996	25.91637996	0	,68735,78829,68738,66261,53540,78198,61340	,53540,61340	AF
357	356	51933	32.42107631	24.94133389	31.9991612	32.8324612	24.08297996	25.74967996	0	,138615,142830,149904,169521,159254,181186,162849,157823,150647,174150,175729,174151,157113,160704,168011,158576,190444,177311,189683,167282,165056,174174,196547,186622,181209,186624,174966,258554,173410,179667,180444,188937,178894,179672,260456,254251,204810,216720,213410,201095,196566,191234,178909,178907,162990,183559,181238,130878,256668,248627,236894,214755,204086,258984,262682,260105,255465…	,56099	AF
358	357	51958	-14.20141766	24.89973074	-14.7506388	-13.5006388	23.99967996	25.83297996	0			AF
359	358	52104	-2.124949195	26.62989558	-2.6673388	-1.6673388	25.49967996	27.58297996	0			AF
360	359	52122	-1.169948401	25.21109653	-1.7507388	-0.6673388	24.74967996	25.74967996	0	,56284,57482,53306	,56284,57482,53306	AF
361	360	52995	22.62842302	24.83618377	22.0825612	23.3325612	23.99967996	25.66637996	0			AF
362	361	53074	29.08212104	25.37467866	28.4991612	29.8324612	24.74967996	25.83297996	0			AF
363	362	53306	-1.267152002	26.14277409	-1.7507388	-0.7507388	25.24967996	26.99967996	0			AF
364	363	53532	16.72574637	24.15621861	15.4158612	17.8325612	22.83297996	25.58297996	0			AF
365	364	53540	17.47318915	24.13418946	16.0825612	18.4991612	22.91637996	25.49967996	0	,68735,78829,68738,66261	,68735,68738,66261	AF
366	365	53875	-4.015944085	26.15882191	-5.0007388	-3.1673388	25.08297996	27.08297996	0			AF
367	366	54132	17.57013183	24.6681344	16.7492612	18.1658612	23.58297996	25.66637996	0			AF
368	367	54283	30.80822177	25.31965444	29.7491612	31.7491612	24.49967996	26.08297996	0			AF
369	368	54439	-6.051733557	25.585561	-6.6673388	-5.5840388	25.08297996	26.24967996	0			AF
370	369	54452	-5.009622602	25.79330393	-5.4173388	-4.5007388	25.08297996	26.41637996	0			AF
371	370	54878	30.42523276	24.70104866	29.4991612	31.1658612	24.08297996	25.41637996	0			AF
372	371	54948	-12.33061203	25.57622876	-13.3340388	-11.2506388	24.99967996	26.16637996	0			AF
373	372	55062	-4.240700213	25.4720812	-4.7507388	-3.5840388	25.08297996	25.99967996	0			AF
374	373	55241	10.93289318	24.67539036	9.9992612	11.7492612	23.91637996	25.41637996	0	,65571,60045	,60045	AF
375	374	55465	29.55332964	24.87469309	29.0824612	29.9991612	24.24967996	25.41637996	0			AF
376	375	55672	-3.086076453	24.67387539	-3.5007388	-2.6673388	24.16637996	25.24967996	0			AF
377	376	55673	-2.30193859	25.57822596	-2.7507388	-1.8340388	24.91637996	26.49967996	0			AF
378	377	55782	6.600382949	24.3944927	5.9159612	7.2492612	23.58297996	25.16637996	0			AF
379	378	55877	13.49670495	24.67251507	12.6658612	14.4158612	23.91637996	25.24967996	0	,63725	,63725	AF
380	379	55909	16.5177159	24.52865703	15.8325612	17.1658612	23.66637996	25.24967996	0	,57698	,57698	AF
381	380	56099	33.41933725	25.17551726	32.7491612	34.2491612	24.66637996	25.66637996	0	,138615,142830,149904,169521,159254,181186,162849,157823,150647,174150,175729,174151,157113,160704,168011,158576,190444,177311,189683,167282,165056,174174,196547,186622,181209,186624,174966,258554,173410,179667,180444,188937,178894,179672,260456,254251,204810,216720,213410,201095,196566,191234,178909,178907,162990,183559,181238,130878,256668,248627,236894,214755,204086,258984,262682,260105,255465…	,59096	AF
382	381	56186	-9.976400916	25.75511516	-10.4173388	-9.5840388	24.91637996	26.41637996	0			AF
383	382	56187	-9.232408316	25.72780779	-9.8340388	-8.3340388	24.99967996	26.41637996	0			AF
384	383	56284	-1.875705187	25.64689716	-2.4173388	-1.4173388	24.33297996	27.41637996	0			AF
385	384	56891	-0.012635316	24.09601976	-1.0007388	1.3325612	22.74967996	25.08297996	0	,64861,65468,70414,68545,67922	,67922	AF
386	385	56931	2.432576447	24.64964846	2.0825612	2.6659612	24.24967996	25.08297996	0			AF
387	386	57076	14.73723044	24.42149227	14.1658612	15.4158612	23.49967996	25.24967996	0	,68075,62514,60688	,60688	AF
388	387	57238	27.68715975	24.68951045	27.1658612	28.1658612	24.41637996	25.08297996	0			AF
389	388	57482	-0.590002629	24.0275378	-1.8340388	0.8325612	22.99967996	24.91637996	0			AF
390	389	57698	15.94278202	24.94797106	15.4158612	16.4992612	24.08297996	25.66637996	0			AF
391	390	58355	20.95572797	24.09015754	20.0825612	21.5825612	23.33297996	24.83297996	0	,70642,62595	,62595	AF
392	391	58522	-14.75257179	24.24136164	-15.0006388	-14.3340388	23.49967996	24.83297996	0			AF
393	392	58623	-7.223025028	25.22200308	-8.4173388	-5.9173388	24.33297996	25.99967996	0			AF
394	393	58643	-4.815107477	24.35798705	-5.1673388	-4.5007388	23.83297996	24.91637996	0			AF
395	394	58649	-4.48749513	24.34825727	-4.9173388	-4.1673388	23.83297996	24.83297996	0			AF
396	395	58925	18.64181487	23.58420097	18.0825612	19.2491612	22.58297996	24.74967996	0	,70618,65651	,70618,65651	AF
397	396	58989	24.37276836	24.38669035	23.4991612	25.0825612	23.74967996	24.99967996	0	,82774,83422,78891,75055,68184,81511,80220,77632,75077,64471,63235,60801	,60801	AF
398	397	59096	33.26305545	24.4694315	31.9991612	34.5824612	23.66637996	25.16637996	2	,138615,142830,149904,169521,159254,181186,162849,157823,150647,174150,175729,174151,157113,160704,168011,158576,190444,177311,189683,167282,165056,174174,196547,186622,181209,186624,174966,258554,173410,179667,180444,188937,178894,179672,260456,254251,204810,216720,213410,201095,196566,191234,178909,178907,162990,183559,181238,130878,256668,248627,236894,214755,204086,258984,262682,260105,255465…	,65207,60911	AF
399	398	59122	34.7650146	24.48182316	34.4991612	35.1657612	24.16637996	24.83297996	0			AF
400	399	59240	-5.326012729	24.40832792	-5.5840388	-5.0840388	23.83297996	24.99967996	0			AF
401	400	59260	-3.792349798	24.32136937	-4.3340388	-3.4173388	23.83297996	24.74967996	0			AF
402	401	59844	-5.852416943	24.37735728	-6.5840388	-5.3340388	23.83297996	24.83297996	0			AF
403	402	59924	1.891430745	24.24286107	1.1659612	2.9159612	23.74967996	24.91637996	0			AF
404	403	60045	11.11830661	23.8746713	10.4158612	11.7492612	23.33297996	24.58297996	0	,65571	,65571	AF
405	404	60688	13.90578766	23.78460752	13.1658612	14.4992612	22.83297996	24.66637996	0	,68075,62514	,68075,62514	AF
406	405	60745	19.2829212	23.70737653	18.9158612	19.7491612	22.74967996	24.74967996	0			AF
407	406	60801	23.56138065	24.14084721	22.8325612	24.1658612	23.33297996	24.83297996	0	,82774,83422,78891,75055,68184,81511,80220,77632,75077,64471,63235	,63235	AF
408	407	60911	34.01655056	24.25988865	32.9158612	35.0824612	23.83297996	24.83297996	0	,63978	,63978	AF
409	408	60968	-12.60430943	24.72615105	-13.0840388	-12.0840388	24.24967996	25.24967996	0			AF
410	409	60982	-11.46540744	24.36400104	-11.8340388	-11.0006388	24.08297996	24.66637996	0	,61002,61598,62823	,61598,62823	AF
411	410	61002	-10.29892967	25.1090699	-10.8340388	-9.6673388	24.33297996	26.08297996	0			AF
412	411	61220	7.627739748	24.40098866	6.9992612	8.1659612	23.66637996	25.16637996	0			AF
413	412	61340	17.73086429	22.96669303	17.2491612	18.1658612	21.58297996	24.41637996	0	,78198	,78198	AF
414	413	61579	-13.01783893	24.00703227	-13.8340388	-12.0840388	23.49967996	24.49967996	0	,64660	,64660	AF
415	414	61598	-10.93730515	25.06848274	-11.5006388	-10.3340388	24.24967996	25.99967996	0			AF
416	415	62322	-1.592674044	22.87504049	-2.3340388	-0.6673388	21.91637996	24.33297996	0			AF
417	416	62514	13.30726537	23.96005118	12.3325612	14.2492612	23.58297996	24.41637996	0			AF
418	417	62595	20.28364673	23.31141065	19.2491612	21.2491612	22.58297996	24.24967996	0	,70642	,70642	AF
419	418	62816	-11.82110925	24.51370505	-12.5006388	-11.1673388	23.41637996	25.49967996	0	,64677	,64677	AF
420	419	62823	-10.55496708	24.00094764	-11.2506388	-9.9173388	23.41637996	24.49967996	0	,61002	,61002	AF
421	420	62846	-8.683534633	24.70030697	-9.5006388	-7.8340388	23.99967996	25.49967996	0			AF
422	421	62941	-0.780747967	23.5982894	-1.4173388	-0.1673388	22.83297996	24.24967996	0			AF
423	422	63139	14.80114187	23.45939075	13.9158612	15.4992612	22.83297996	24.24967996	0			AF
424	423	63140	15.51076295	23.86314522	15.0825612	15.9158612	22.99967996	24.66637996	0			AF
425	424	63235	22.59265376	23.72349034	21.4991612	23.3325612	23.08297996	24.41637996	0	,82774,83422,78891,75055,68184,81511,80220,77632,75077,64471	,68184,64471	AF
426	425	63555	-1.102077037	23.31249557	-1.6673388	-0.5007388	22.49967996	24.33297996	0			AF
427	426	63725	12.36352942	24.31331743	11.5825612	13.0825612	23.58297996	24.99967996	0			AF
428	427	63915	28.06253477	24.1224025	27.4158612	28.6658612	23.74967996	24.66637996	0			AF
429	428	63978	34.11487282	23.59612561	33.4991612	34.6657612	22.99967996	24.16637996	0			AF
430	429	64471	23.58138019	23.11771259	22.9991612	24.3325612	22.24967996	23.99967996	0	,81511,80220,77632,75077	,75077	AF
431	430	64559	30.0908538	24.13965744	29.4158612	30.7491612	23.83297996	24.33297996	0			AF
432	431	64560	31.35800243	24.26158288	30.6658612	32.1658612	23.74967996	24.74967996	0			AF
433	432	64660	-12.68698647	23.33170431	-13.5006388	-12.0006388	22.66637996	23.91637996	0			AF
434	433	64677	-11.20154	23.24408963	-12.1673388	-10.2506388	22.66637996	23.99967996	0			AF
435	434	64705	-8.557134616	23.88677946	-9.0840388	-8.0840388	23.49967996	24.24967996	0			AF
436	435	64861	4.392917151	24.55503261	3.9992612	4.8325612	23.83297996	25.58297996	0			AF
437	436	64919	8.51861168	24.52222865	7.9992612	9.0825612	23.83297996	25.24967996	0	,61220	,61220	AF
438	437	65207	32.96470423	23.49029012	31.9158612	33.9991612	23.08297996	23.99967996	0	,138615,142830,149904,169521,159254,181186,162849,157823,150647,174150,175729,174151,157113,160704,168011,158576,190444,177311,189683,167282,165056,174174,196547,186622,181209,186624,174966,258554,173410,179667,180444,188937,178894,179672,260456,254251,204810,216720,213410,201095,196566,191234,178909,178907,162990,183559,181238,130878,256668,248627,236894,214755,204086,258984,262682,260105,255465…	,69547,70169	AF
439	438	65406	-2.168156816	24.0903656	-2.6673388	-1.9173388	23.66637996	24.49967996	0			AF
440	439	65468	3.581610433	23.90419939	2.9159612	4.2492612	23.33297996	24.58297996	0	,64861	,64861	AF
441	440	65571	11.87823546	23.22564546	11.3325612	12.3325612	22.49967996	23.83297996	0			AF
442	441	65651	18.20679853	22.37391065	17.7491612	18.6658612	21.33297996	23.83297996	0			AF
443	442	65863	-15.34147624	23.55327307	-15.8340388	-14.8340388	23.16637996	23.91637996	0			AF
444	443	66261	17.37641794	22.93516136	16.9992612	17.7491612	21.91637996	23.74967996	0			AF
445	444	66348	25.12238072	23.14817022	23.9991612	25.9158612	22.49967996	23.83297996	0			AF
446	445	66596	-6.692649067	23.41292212	-7.3340388	-6.1673388	22.99967996	23.91637996	0			AF
447	446	67037	29.66211093	23.81634596	29.0824612	30.4158612	23.41637996	24.24967996	0			AF
448	447	67119	-14.24796056	23.34547988	-14.6673388	-13.6673388	22.83297996	23.74967996	0			AF
449	448	67185	-8.694261759	23.51270014	-9.5006388	-7.9173388	23.08297996	23.99967996	0			AF
450	449	67229	-5.515857498	23.5867906	-5.9173388	-5.1673388	23.33297996	23.83297996	0			AF
451	450	67350	5.274111404	23.6933095	4.7492612	5.9159612	23.24967996	24.24967996	0			AF
452	451	67403	8.522019647	23.65689751	7.6659612	9.3325612	23.08297996	24.58297996	0	,61220,64919	,64919	AF
453	452	67659	29.61162097	23.29398179	28.9158612	30.6658612	22.74967996	23.91637996	0	,75109,75116,70110,80906,81553,75128,71989,71369,72617,69517,68279	,71369,72617,69517,68279	AF
454	453	67887	-2.21850378	23.23640899	-2.5840388	-1.9173388	22.83297996	23.58297996	0			AF
455	454	67922	2.193267607	23.67987019	0.7492612	3.3325612	23.24967996	24.24967996	0	,64861,65468,70414,68545	,65468,68545	AF
456	455	68075	12.8440407	23.13043451	12.0825612	13.5825612	22.41637996	23.66637996	0			AF
457	456	68184	22.34406356	22.8957665	21.3325612	23.2491612	22.33297996	23.49967996	0	,82774,83422,78891,75055	,75055	AF
458	457	68279	31.35979852	23.40956061	30.4991612	32.0824612	22.83297996	24.16637996	0			AF
459	458	68477	-4.984705461	23.28920218	-5.4173388	-4.5007388	23.08297996	23.49967996	0			AF
460	459	68545	1.941427115	23.15051691	0.9159612	2.9159612	22.58297996	23.49967996	0	,70414	,70414	AF
461	460	68735	16.01857064	22.6738783	15.2492612	16.9158612	21.99967996	23.41637996	0			AF
462	461	68738	16.6550487	22.36727018	15.9992612	17.1658612	21.41637996	23.41637996	0	,78829	,78829	AF
463	462	69273	9.517384978	24.09861162	8.9992612	9.9992612	23.16637996	24.99967996	0			AF
464	463	69408	21.45552702	23.06814739	20.9991612	22.0825612	22.66637996	23.49967996	0			AF
465	464	69517	28.95909581	22.37198779	27.5824612	30.4158612	21.58297996	23.33297996	0	,80906,81553	,80906,81553	AF
466	465	69547	32.40192606	22.67744565	31.7491612	32.9158612	21.91637996	23.41637996	0	,138615,142830,149904,169521,159254,181186,162849,157823,150647,174150,175729,174151,157113,160704,168011,158576,190444,177311,189683,167282,165056,174174,196547,186622,181209,186624,174966,258554,173410,179667,180444,188937,178894,179672,260456,254251,204810,216720,213410,201095,196566,191234,178909,178907,162990,183559,181238,130878,256668,248627,236894,214755,204086,258984,262682,260105,255465…	,75170	AF
467	466	69773	0.055193061	23.12671134	-0.2507388	0.4159612	22.74967996	23.49967996	0			AF
468	467	70110	27.10221732	23.60271787	26.0824612	27.9991612	23.16637996	23.99967996	0			AF
469	468	70169	33.36072097	22.79911145	32.7491612	34.0824612	22.08297996	23.24967996	0	,92654,86165,81615,77750,77095,75189	,77095,75189	AF
470	469	70298	-7.685720011	23.94016028	-8.4173388	-6.9173388	22.99967996	24.66637996	0			AF
471	470	70305	-7.875674027	22.98263409	-8.3340388	-7.4173388	22.66637996	23.33297996	0			AF
472	471	70326	-6.604345606	22.54632202	-7.6673388	-5.4173388	21.58297996	23.41637996	0			AF
473	472	70414	2.338346284	22.78522636	1.3325612	3.2492612	22.33297996	23.33297996	0			AF
474	473	70618	18.67237338	22.44044035	18.1658612	19.1658612	21.49967996	23.24967996	0			AF
475	474	70642	19.80393366	22.43003026	19.1658612	20.5825612	21.74967996	23.24967996	0			AF
476	475	70825	34.89614109	23.04347234	34.2491612	35.6657612	22.16637996	23.91637996	0			AF
477	476	70853	-13.68287785	23.16391209	-14.0840388	-13.3340388	22.91637996	23.49967996	0			AF
478	477	71310	24.38997012	22.97813739	23.9158612	24.9158612	22.58297996	23.33297996	0			AF
479	478	71369	28.51837988	23.52614594	27.8324612	29.1658612	22.99967996	23.99967996	0			AF
480	479	71648	0.987612352	22.73578551	0.2492612	1.8325612	22.33297996	23.16637996	0			AF
481	480	71989	27.69680053	23.11474299	26.6658612	28.9158612	22.83297996	23.41637996	0	,70110	,70110	AF
482	481	72114	-12.9178008	22.63454292	-13.3340388	-12.4173388	22.16637996	23.16637996	0			AF
483	482	72392	10.39793983	23.34061614	9.8325612	11.1658612	22.83297996	24.08297996	0	,69273	,69273	AF
484	483	72617	28.22578392	22.67877414	26.9991612	29.0824612	22.16637996	22.99967996	0	,75109,75116,70110,75128,71989	,75128,71989	AF
485	484	72631	29.09096156	22.03159078	27.4991612	30.3324612	21.16637996	22.99967996	0	,85448,80273,77696	,85448,80273,77696	AF
486	485	72639	30.80706493	22.42447728	30.4158612	31.2491612	21.74967996	22.99967996	0			AF
487	486	72758	-11.3518832	22.60683795	-11.8340388	-10.9173388	22.33297996	22.91637996	0			AF
488	487	72833	-5.920696474	22.44344953	-6.7507388	-5.1673388	21.91637996	23.08297996	0			AF
489	488	73263	30.30968308	22.36576414	29.9158612	30.7491612	21.74967996	22.99967996	0			AF
490	489	73325	35.45149755	22.56068748	35.1657612	35.8324612	22.08297996	22.91637996	0			AF
491	490	73519	0.382411477	22.52712352	-0.5007388	1.3325612	22.24967996	22.74967996	0			AF
492	491	73955	35.77219369	22.03972977	35.2491612	36.2491612	21.49967996	22.74967996	0	,90102,86849,81003	,81003	AF
493	492	74035	-10.40783811	22.53988194	-10.9173388	-9.8340388	22.16637996	22.83297996	0			AF
494	493	74106	-4.57729881	22.65405666	-5.1673388	-3.9173388	22.08297996	23.16637996	0			AF
495	494	74121	-2.768657845	22.57917843	-3.4173388	-2.1673388	21.83297996	23.24967996	0			AF
496	495	74676	-10.00331804	22.20473871	-10.9173388	-9.0840388	21.66637996	22.83297996	0			AF
497	496	74874	7.308769898	23.22631572	6.4159612	7.9992612	22.41637996	23.91637996	0			AF
498	497	75034	20.16645933	21.89347732	19.3325612	20.7491612	21.16637996	22.66637996	0	,84700	,84700	AF
499	498	75055	22.21868071	22.28422613	20.9158612	23.2491612	21.74967996	22.74967996	0	,82774,83422,78891	,78891	AF
500	499	75077	24.18717553	22.11258212	23.4991612	25.0825612	21.08297996	22.74967996	0	,81511,80220,77632	,77632	AF
501	500	75109	26.16314649	22.46718457	25.5824612	26.7491612	21.99967996	22.91637996	0			AF
502	501	75116	26.60122985	22.92955124	25.8324612	27.4158612	22.33297996	23.41637996	0	,75109	,75109	AF
503	502	75128	27.4053052	22.22747679	26.4158612	28.3324612	21.83297996	22.66637996	0	,75109,75116	,75116	AF
504	503	75170	31.86924284	22.14657298	31.1658612	32.4991612	21.33297996	22.91637996	0	,138615,142830,149904,169521,159254,181186,162849,157823,150647,174150,175729,174151,157113,160704,168011,158576,190444,177311,189683,167282,165056,174174,196547,186622,181209,186624,174966,258554,173410,179667,180444,188937,178894,179672,260456,254251,204810,216720,213410,201095,196566,191234,178909,178907,162990,183559,181238,130878,256668,248627,236894,214755,204086,258984,262682,260105,255465…	,77717	AF
505	504	75189	34.05801351	22.39849561	33.3324612	34.8324612	21.91637996	22.99967996	0	,77750	,77750	AF
506	505	75379	-3.6146631	22.12823192	-4.8340388	-2.5840388	21.49967996	22.74967996	0			AF
507	506	75948	-9.90627867	21.51884295	-11.1673388	-8.6673388	20.66637996	22.74967996	0			AF
508	507	76102	4.710465926	22.92140038	3.5825612	5.7492612	22.33297996	23.41637996	0			AF
509	508	76170	8.73904023	22.83271934	8.0825612	9.3325612	22.33297996	23.49967996	0			AF
510	509	76561	-11.39377356	22.04789261	-12.0006388	-10.7506388	21.58297996	22.41637996	0			AF
511	510	76726	3.682842088	23.16911499	2.3325612	4.8325612	22.24967996	23.99967996	0	,67350	,67350	AF
512	511	77095	33.12299687	21.85858146	32.4158612	34.1657612	21.24967996	22.58297996	0	,92654,86165,81615	,81615	AF
513	512	77171	-13.75512712	22.53651622	-14.3340388	-13.1673388	22.16637996	22.91637996	0			AF
514	513	77234	-9.172957596	21.59166837	-9.9173388	-8.6673388	20.91637996	22.41637996	0			AF
515	514	77235	-8.365863471	22.25215041	-8.9173388	-7.8340388	21.49967996	22.66637996	0			AF
516	515	77420	6.664661812	22.91951878	5.9992612	7.2492612	22.16637996	23.58297996	0	,74874	,74874	AF
517	516	77632	24.89220286	21.40204818	24.2491612	25.4991612	20.58297996	22.33297996	0	,81511,80220	,81511,80220	AF
518	517	77696	29.29208354	21.28756946	28.2491612	30.1658612	20.41637996	22.24967996	0			AF
519	518	77717	31.60587002	21.61271584	30.8324612	32.4991612	20.91637996	22.49967996	0	,138615,142830,149904,169521,159254,181186,162849,157823,150647,174150,175729,174151,157113,160704,168011,158576,190444,177311,189683,167282,165056,174174,196547,186622,181209,186624,174966,258554,173410,179667,180444,188937,178894,179672,260456,254251,204810,216720,213410,201095,196566,191234,178909,178907,162990,183559,181238,130878,256668,248627,236894,214755,204086,258984,262682,260105,255465…	,81592	AF
520	519	77750	34.68001133	21.70154211	34.0824612	35.4991612	20.91637996	22.24967996	0			AF
521	520	78001	2.501082343	21.68336784	1.3325612	3.3325612	20.91637996	22.16637996	0	,85802	,85802	AF
522	521	78022	3.640420528	22.02921911	3.0825612	4.3325612	21.16637996	23.33297996	0	,76102,80624,78026	,76102,78026	AF
523	522	78026	4.13295571	22.1637576	3.4159612	4.8325612	21.66637996	22.66637996	0	,80624	,80624	AF
524	523	78122	11.47973739	22.69043255	10.9992612	11.9158612	21.99967996	23.33297996	0			AF
525	524	78160	14.7560667	22.68872288	14.2492612	15.4158612	21.91637996	23.24967996	0			AF
526	525	78198	17.97756641	21.35991525	17.3325612	18.5825612	20.66637996	22.24967996	0			AF
527	526	78633	1.582795102	22.15074904	-0.0840388	3.3325612	21.74967996	22.58297996	0	,67350,76102,80624,78026,85802,78022,76726,78001	,78022,76726,78001	AF
528	527	78829	17.0096983	21.42851337	16.4158612	17.6658612	20.74967996	22.16637996	0			AF
529	528	78891	21.17831975	21.75698778	20.4991612	22.1658612	21.16637996	22.49967996	0	,82774,83422	,82774,83422	AF
530	529	79182	-8.371814913	21.54907543	-9.0840388	-7.5840388	20.91637996	22.08297996	0	,85661	,85661	AF
531	530	79775	-12.57937936	21.48855985	-13.0840388	-12.1673388	20.99967996	21.99967996	0			AF
532	531	80085	12.81788714	22.19954619	11.9158612	13.5825612	21.66637996	22.74967996	0			AF
533	532	80220	25.24431102	21.97931292	24.6658612	25.7491612	21.33297996	22.58297996	0			AF
534	533	80273	28.40104543	21.11259096	27.6658612	29.1658612	20.24967996	21.91637996	0			AF
535	534	80373	-15.86218192	21.87217179	-16.5839388	-15.2506388	21.41637996	22.49967996	0			AF
536	535	80624	4.871399754	22.17713753	4.2492612	5.7492612	21.41637996	22.74967996	0			AF
537	536	80695	9.766932212	22.52312498	8.8325612	10.4158612	21.66637996	23.49967996	0	,61220,64919,67403	,67403	AF
538	537	80743	13.84559449	22.41032704	12.9158612	14.4992612	21.58297996	22.99967996	0			AF
539	538	80906	26.65619774	21.70236132	25.7491612	27.9991612	21.24967996	22.16637996	0			AF
540	539	81003	35.79290688	21.33964864	34.9157612	36.5824612	20.83297996	21.99967996	0	,90102,86849	,86849	AF
541	540	81034	-14.81831808	22.19119504	-15.4173388	-14.2506388	21.58297996	22.91637996	0			AF
542	541	81511	24.37861732	21.03247304	23.8325612	24.9158612	20.49967996	21.83297996	0			AF
543	542	81553	26.43707776	21.02993641	25.2491612	28.0824612	20.49967996	21.74967996	0			AF
544	543	81592	31.004336	21.29925555	30.2491612	31.7491612	20.66637996	21.83297996	0	,138615,142830,149904,169521,159254,181186,162849,157823,150647,174150,175729,174151,157113,160704,168011,158576,190444,177311,189683,167282,165056,174174,196547,186622,181209,186624,174966,258554,173410,179667,180444,188937,178894,179672,260456,254251,204810,216720,213410,201095,196566,191234,178909,178907,162990,183559,181238,130878,256668,248627,236894,214755,204086,258984,262682,260105,255465…	,86133	AF
545	544	81615	33.70162447	21.26431258	32.9158612	34.4157612	20.83297996	21.74967996	0	,92654,86165	,86165	AF
546	545	81744	-10.49069791	21.38967429	-11.0840388	-10.0006388	21.08297996	21.74967996	0			AF
547	546	81773	-7.744129305	21.52377352	-8.2506388	-7.3340388	21.33297996	21.83297996	0			AF
548	547	81863	0.011751956	21.68091397	-0.3340388	0.4992612	21.33297996	21.99967996	0			AF
549	548	82044	15.47054723	21.84328511	14.8325612	15.9992612	21.49967996	22.24967996	0			AF
550	549	82522	2.06335741	21.14189303	0.5825612	2.9992612	19.99967996	21.99967996	0	,82528	,82528	AF
551	550	82528	1.731413848	20.94170862	0.9992612	2.4159612	20.24967996	21.66637996	0			AF
552	551	82632	9.143362865	21.90701187	8.0825612	9.9992612	21.16637996	22.58297996	0	,76170	,76170	AF
553	552	82774	22.8402309	21.59122916	21.7491612	23.7491612	21.08297996	22.16637996	0			AF
554	553	83097	-6.242691309	21.66448002	-7.3340388	-5.1673388	20.99967996	22.24967996	0			AF
555	554	83145	-1.339639714	21.70551248	-1.8340388	-0.9173388	21.33297996	22.16637996	0			AF
556	555	83251	8.168008977	21.68353869	7.4159612	8.9158612	21.16637996	22.41637996	0			AF
557	556	83422	21.44093809	21.08777819	19.9991612	22.8325612	20.66637996	21.49967996	0			AF
558	557	83899	6.678913987	22.13206061	6.1659612	7.3325612	21.16637996	23.08297996	0	,74874,77420	,77420	AF
559	558	84700	19.14818047	21.3760153	18.4991612	19.8325612	20.83297996	21.99967996	0			AF
560	559	84934	-14.37227772	21.65584334	-15.0006388	-13.5840388	20.99967996	22.33297996	0	,77171	,77171	AF
561	560	85047	-6.020700953	21.1133994	-7.0007388	-5.0007388	20.74967996	21.49967996	0	,86999	,86999	AF
562	561	85448	27.18930425	20.4810251	26.4991612	27.9991612	19.58307996	21.24967996	0			AF
563	562	85620	-12.42444273	20.87874492	-12.7506388	-12.0840388	20.58297996	21.24967996	0			AF
564	563	85621	-11.7485468	21.43823284	-12.2506388	-11.0006388	20.91637996	21.83297996	0			AF
565	564	85661	-9.567720475	20.69930295	-10.3340388	-8.6673388	20.16637996	21.24967996	0			AF
566	565	85676	-8.392439694	20.75113938	-9.7506388	-7.2507388	20.08297996	21.41637996	0			AF
567	566	85757	-0.094780223	20.8828771	-0.8340388	0.4992612	20.24967996	21.33297996	0			AF
568	567	85802	3.471473142	20.84968221	2.8325612	4.1659612	20.41637996	21.33297996	0			AF
569	568	86133	30.27139256	21.026744	29.6658612	30.9991612	20.58297996	21.74967996	0	,138615,142830,149904,169521,159254,181186,162849,157823,150647,174150,175729,174151,157113,160704,168011,158576,190444,177311,189683,167282,165056,174174,196547,186622,181209,186624,174966,258554,173410,179667,180444,188937,178894,179672,260456,254251,204810,216720,213410,201095,196566,191234,178909,178907,162990,183559,181238,130878,256668,248627,236894,214755,204086,258984,262682,260105,255465…	,89388	AF
570	569	86165	33.16091809	20.75187295	32.4158612	33.8324612	19.99967996	21.41637996	0	,92654	,92654	AF
571	570	86399	-2.136675431	21.44778223	-2.7507388	-1.5007388	20.91637996	22.08297996	0			AF
572	571	86698	23.55112709	20.86055705	23.0825612	24.0825612	20.41637996	21.33297996	0			AF
573	572	86849	35.92926299	20.67979513	34.9991612	36.7491612	20.16637996	21.08297996	0	,90102	,90102	AF
574	573	86903	-13.42903202	21.62422893	-14.1673388	-12.6673388	20.91637996	22.24967996	0			AF
575	574	86999	-6.635462385	20.51207451	-7.3340388	-5.8340388	19.99967996	20.99967996	0			AF
576	575	87016	-4.176397359	21.44687798	-4.8340388	-3.4173388	20.83297996	21.91637996	0			AF
577	576	87139	5.659478287	21.59375479	5.2492612	5.9992612	20.74967996	22.58297996	0			AF
578	577	87241	13.91360099	21.68253431	13.2492612	14.5825612	20.91637996	22.33297996	0	,80085	,80085	AF
579	578	87636	-7.397627926	20.85930717	-7.8340388	-7.0840388	20.58297996	21.33297996	0			AF
580	579	87708	-0.740059123	20.30782424	-1.7507388	0.2492612	19.66637996	20.99967996	0			AF
581	580	87907	15.86559599	21.20081966	15.3325612	16.4992612	20.58297996	21.83297996	0			AF
582	581	88308	-5.787989901	20.65757955	-6.2507388	-5.4173388	20.16637996	20.99967996	0			AF
583	582	88323	-3.623306413	21.16436441	-4.5007388	-2.8340388	20.66637996	21.66637996	0			AF
584	583	88465	8.388001056	20.75718377	7.4992612	9.2492612	19.99967996	21.41637996	0			AF
585	584	88960	-5.938309828	19.76155697	-6.5840388	-5.1673388	18.49967996	20.91637996	0	,95365,94730,96034,94744	,96034,94744	AF
586	585	88965	-4.882990765	20.04592613	-5.9173388	-4.0840388	19.16637996	20.91637996	0			AF
587	586	89032	0.907393152	20.60298782	0.3326612	1.4159612	20.16637996	20.99967996	0			AF
588	587	89082	5.04709152	21.45969463	4.4159612	5.6659612	20.58297996	22.49967996	0			AF
589	588	89104	6.804806572	21.1107957	6.4159612	7.1659612	20.58297996	21.74967996	0			AF
590	589	89113	7.544177316	21.91004851	6.9992612	8.0825612	20.58297996	23.08297996	0	,74874,77420,83251,83899,88465	,83251,83899,88465	AF
591	590	89162	11.15037925	21.9171332	10.7492612	11.4992612	20.66637996	22.91637996	0			AF
592	591	89193	14.19278292	21.15792721	12.9992612	15.5825612	20.58297996	21.66637996	0	,80085,87241	,87241	AF
593	592	89388	30.42102659	20.08457689	29.8324612	31.2491612	18.91637996	20.83297996	0	,138615,142830,149904,169521,159254,181186,162849,157823,150647,174150,175729,174151,157113,160704,168011,158576,190444,177311,189683,167282,165056,174174,196547,186622,181209,186624,174966,258554,173410,179667,180444,188937,178894,179672,260456,254251,204810,216720,213410,201095,196566,191234,178909,178907,162990,183559,181238,130878,256668,248627,236894,214755,204086,258984,262682,260105,255465…	,97769,93259	AF
594	593	89623	-3.313829784	20.62898816	-4.3340388	-2.1673388	19.83307996	21.49967996	0			AF
595	594	90102	35.91677516	20.06444881	35.0824612	36.7491612	19.49967996	20.66637996	0			AF
596	595	90122	-15.84854508	21.02127213	-16.4173388	-15.1673388	20.33297996	21.74967996	0	,81034	,81034	AF
597	596	90455	10.63476696	22.15644683	9.5825612	11.5825612	20.49967996	23.16637996	0	,69273,72392,89162	,72392,89162	AF
598	597	90471	12.66148581	21.44159777	11.9158612	13.2492612	20.49967996	22.33297996	0			AF
599	598	91036	6.149295441	21.844979	5.4992612	6.7492612	20.33297996	23.33297996	0			AF
600	599	91087	9.638570375	20.84196507	8.6659612	10.4992612	20.16637996	21.58297996	0			AF
601	600	91744	11.67244707	21.49479717	11.3325612	12.2492612	20.33297996	22.24967996	0	,78122	,78122	AF
602	601	91776	14.63612759	20.56366476	13.9992612	15.4158612	19.91637996	21.08297996	0	,87907	,87907	AF
603	602	91954	28.89339988	20.45481983	28.3324612	29.4991612	20.16637996	20.74967996	0			AF
604	603	92627	31.84193192	20.5067672	31.2491612	32.3324612	20.08297996	20.99967996	0			AF
605	604	92654	34.31799825	20.52807045	33.6658612	35.0824612	19.99967996	21.16637996	0			AF
606	605	93259	31.45376493	19.99002571	30.5824612	32.2491612	19.49967996	20.49967996	0	,92627	,92627	AF
607	606	93697	13.4774759	20.07940288	13.0825612	13.9158612	19.83307996	20.33297996	0			AF
608	607	93993	-14.45380637	20.61796151	-15.4173388	-13.2506388	19.91637996	21.41637996	0	,86903	,86903	AF
609	608	94154	-2.058128212	20.33581881	-2.5840388	-1.5840388	19.83307996	20.74967996	0			AF
610	609	94441	22.02103002	19.81319878	21.6658612	22.3325612	19.41637996	20.16637996	0			AF
611	610	94626	-15.4751494	20.84049859	-16.2506388	-14.5840388	19.83307996	21.91637996	0	,77171,84934	,84934	AF
612	611	94730	-7.891671209	19.83511306	-8.3340388	-7.5007388	18.99967996	20.58297996	0	,95365	,95365	AF
613	612	94744	-7.050089448	19.97038267	-7.5840388	-6.3340388	19.49967996	20.58297996	0	,95365,94730	,94730	AF
614	613	94898	6.884658257	20.44576301	6.2492612	7.6659612	19.91637996	21.16637996	0	,74874,77420,83251,83899,88465,89113	,89113	AF
615	614	95091	22.91306772	20.21542331	22.4991612	23.3325612	19.83307996	20.58297996	0			AF
616	615	95365	-8.637231558	19.79682839	-9.2506388	-8.1673388	19.08307996	20.41637996	0			AF
617	616	95522	4.483632681	20.60471314	4.0825612	4.8325612	19.74967996	21.41637996	0	,89082	,89082	AF
618	617	95604	12.0527392	20.69480957	11.4992612	12.5825612	19.74967996	21.58297996	0			AF
619	618	95809	27.79256325	19.83174203	26.9158612	28.7491612	19.24967996	20.41637996	0			AF
620	619	95912	36.70052336	19.46384032	36.3324612	37.2491612	18.83307996	19.91637996	0			AF
621	620	95971	-11.98871162	20.40768371	-12.8340388	-11.4173388	19.74967996	20.99967996	0			AF
622	621	95981	-10.29402512	19.73720331	-10.9173388	-9.8340388	19.16637996	20.24967996	0			AF
623	622	96034	-7.000974065	19.19462443	-7.7507388	-6.3340388	18.58307996	19.83307996	0			AF
624	623	96116	0.481434416	20.06964536	0.0826612	0.9159612	19.66637996	20.41637996	0			AF
625	624	96240	9.583652168	19.92902096	8.5825612	10.7492612	19.49967996	20.33297996	0			AF
626	625	96248	10.92335634	20.99864964	10.2492612	11.5825612	19.74967996	22.24967996	0	,61220,64919,67403,69273,72392,78122,80695,89162,90455,91744,95604	,80695,90455,91744,95604	AF
627	626	96327	17.97780271	20.25222754	17.4158612	18.4991612	19.74967996	20.74967996	0			AF
628	627	96362	21.08670799	20.46474906	19.9991612	22.3325612	19.66637996	20.91637996	0			AF
629	628	96471	29.5185515	20.12611897	28.6658612	30.0824612	19.49967996	20.83297996	0			AF
630	629	96890	10.14902136	20.1335995	9.2492612	10.9992612	19.49967996	20.66637996	0	,91087,96240	,91087,96240	AF
631	630	96892	10.72328869	20.52389891	9.9992612	11.2492612	19.33307996	21.66637996	0	,76170,82632,91087,96240,96890	,82632,96890	AF
632	631	97394	-1.039610248	19.52886188	-1.5840388	-0.5007388	19.16637996	19.91637996	0			AF
633	632	97473	5.816474987	20.14885846	5.5825612	5.9992612	19.41637996	20.99967996	0			AF
634	633	97689	23.85575717	19.9868466	23.1658612	24.4158612	19.24967996	20.66637996	0			AF
635	634	97692	24.41419435	20.09302399	23.9158612	24.8325612	19.58307996	20.58297996	0			AF
636	635	97769	30.89728767	19.34492123	30.2491612	31.5824612	18.58307996	19.83307996	0	,138615,142830,149904,169521,159254,181186,162849,157823,150647,174150,175729,174151,157113,160704,168011,158576,190444,177311,189683,167282,165056,174174,196547,186622,181209,186624,174966,258554,173410,179667,180444,188937,178894,179672,260456,254251,204810,216720,213410,201095,196566,191234,178909,178907,162990,183559,181238,130878,256668,248627,236894,214755,204086,258984,262682,260105,255465…	,102297	AF
637	636	97801	32.68998448	20.30471108	32.2491612	33.1658612	19.58307996	20.99967996	0			AF
638	637	98002	-4.885382771	19.27506517	-5.9173388	-3.8340388	18.74967996	19.91637996	0			AF
639	638	98059	1.793234009	19.78203626	0.5825612	2.5825612	19.33307996	20.33297996	0			AF
640	639	98224	15.72221266	20.34056841	14.3325612	16.7492612	19.49967996	20.99967996	0			AF
641	640	98250	17.0171451	20.26815465	16.4992612	17.5825612	19.49967996	20.99967996	0			AF
642	641	98330	23.39718269	20.00975009	23.1658612	23.6658612	19.41637996	20.49967996	0			AF
643	642	98392	27.69781428	18.93700664	26.8324612	28.6658612	18.16637996	19.66637996	0			AF
644	643	98501	-15.48718486	20.1034085	-16.3339388	-14.7506388	19.33307996	21.08297996	0	,86903,93993	,93993	AF
645	644	98655	-3.043737303	20.01966194	-3.8340388	-2.4173388	19.41637996	20.74967996	0			AF
646	645	98939	19.54035805	20.51392442	18.4158612	20.2491612	19.41637996	21.16637996	0			AF
647	646	98947	21.61418128	19.90536161	20.7491612	22.7491612	19.16637996	20.83297996	0			AF
648	647	99010	26.23900826	19.93834287	25.6658612	26.9991612	19.33307996	20.49967996	0			AF
649	648	99179	-13.4048166	20.12832985	-14.1673388	-12.6673388	19.24967996	21.08297996	0			AF
650	649	99206	-10.8310615	19.9991283	-11.5840388	-10.1673388	19.08307996	20.83297996	0	,95981	,95981	AF
651	650	99811	-14.37716649	19.96854138	-15.0840388	-13.5006388	19.24967996	20.66637996	0			AF
652	651	99952	-3.92754053	19.02478321	-4.9173388	-3.0840388	18.16637996	19.74967996	0	,98002,101885,98655	,98002,101885,98655	AF
653	652	99953	-2.842545158	19.14552857	-4.4173388	-1.5007388	18.24967996	20.08297996	0			AF
654	653	100153	13.51373821	19.40060211	12.9992612	14.0825612	18.66637996	20.08297996	0			AF
655	654	100438	36.97136239	19.13265291	36.6657612	37.3324612	18.66637996	19.49967996	0			AF
656	655	100486	-12.37676781	19.56300237	-12.8340388	-11.9173388	19.08307996	20.08297996	0			AF
657	656	100752	9.149238032	19.31151965	8.6659612	9.6658612	18.58307996	19.91637996	0			AF
658	657	100771	10.38694023	19.24931218	9.4992612	11.2492612	18.74967996	19.58307996	0			AF
659	658	100805	14.61499708	19.98994337	13.9158612	15.6658612	19.08307996	20.66637996	0			AF
660	659	100806	14.20881203	19.09714707	13.1658612	15.3325612	18.41637996	19.83307996	0	,98224	,98224	AF
661	660	100948	25.80992765	19.60907645	25.4991612	26.0824612	18.99967996	20.16637996	0			AF
662	661	101029	33.08110132	19.6076056	32.2491612	33.8324612	19.08307996	20.16637996	0	,138615,142830,149904,169521,159254,181186,162849,157823,150647,174150,175729,174151,157113,160704,168011,158576,190444,177311,189683,167282,165056,174174,196547,186622,181209,186624,174966,258554,173410,179667,180444,188937,178894,179672,260456,254251,204810,216720,213410,201095,196566,191234,178909,178907,162990,183559,181238,256668,248627,236894,214755,204086,258984,262682,260105,255465,254658…	,101039,97801	AF
663	662	101039	33.60379007	18.89904239	33.0824612	34.1657612	17.91637996	19.99967996	0	,138615,142830,149904,169521,159254,181186,162849,157823,150647,174150,175729,174151,157113,160704,168011,158576,190444,177311,189683,167282,165056,174174,196547,186622,181209,186624,174966,258554,173410,179667,180444,188937,178894,179672,260456,254251,204810,216720,213410,201095,196566,191234,178909,178907,162990,183559,181238,256668,248627,236894,214755,204086,258984,262682,260105,255465,254658…	,106884,103625	AF
664	663	101051	35.10427183	19.13582297	34.4157612	35.7491612	18.58307996	19.91637996	0	,102351	,102351	AF
665	664	101094	-15.41246714	19.46194078	-16.0006388	-14.9173388	19.08307996	19.83307996	0			AF
666	665	101430	12.46448689	19.73137819	11.7492612	13.2492612	18.74967996	20.58297996	0	,90471	,90471	AF
667	666	101644	29.15490346	19.39036009	28.2491612	30.0824612	18.74967996	19.99967996	0			AF
668	667	101771	-13.04234606	19.48693432	-13.5840388	-12.4173388	18.74967996	20.24967996	0			AF
669	668	101790	-11.23178006	18.83355136	-11.9173388	-10.5006388	18.16637996	19.41637996	0	,95981,99206	,99206	AF
670	669	101885	-5.180676504	18.59339225	-6.2507388	-3.8340388	18.16637996	19.08307996	0			AF
671	670	101982	3.774257498	19.5905307	3.3325612	4.3325612	18.91637996	20.41637996	0			AF
672	671	102069	10.98177071	18.59873219	10.4158612	11.5825612	17.99967996	19.08307996	0	,100752,106605	,106605	AF
673	672	102178	20.40316957	19.71710484	19.9158612	20.9158612	18.83307996	20.74967996	0	,96362,98939	,96362,98939	AF
674	673	102297	30.75068441	18.49818498	30.2491612	31.3324612	17.91637996	19.08307996	0	,138615,142830,149904,169521,159254,181186,162849,157823,150647,174150,175729,174151,157113,160704,168011,158576,190444,177311,189683,167282,165056,174174,196547,186622,181209,186624,174966,258554,173410,179667,180444,188937,178894,179672,260456,254251,204810,216720,213410,201095,196566,191234,178909,178907,162990,183559,181238,130878,256668,248627,236894,214755,204086,258984,262682,260105,255465…	,110125,110779,108809	AF
675	674	102351	35.71750867	19.23461651	34.9157612	36.4157612	18.83307996	19.74967996	0			AF
676	675	102584	1.047082223	19.65748305	0.2492612	1.9159612	18.91637996	20.41637996	0	,98059	,98059	AF
677	676	102670	8.317710208	19.35445967	7.6659612	8.8325612	18.74967996	19.99967996	0			AF
678	677	102788	17.66283924	19.49412954	17.1658612	18.2491612	18.83307996	19.99967996	0	,96327	,96327	AF
679	678	102825	21.511097	19.03542814	20.5825612	22.1658612	18.66637996	19.41637996	0	,104777	,104777	AF
680	679	102936	28.95129232	18.69790703	27.6658612	30.0824612	18.08307996	19.24967996	0	,103576	,103576	AF
681	680	103033	-15.05562953	19.17524772	-15.9173388	-14.1673388	18.74967996	19.66637996	0	,99811	,99811	AF
682	681	103075	-11.6698771	19.93252889	-12.5006388	-10.9173388	18.83307996	20.74967996	0	,95971	,95971	AF
683	682	103462	19.17267994	19.90498995	18.2491612	20.2491612	18.74967996	20.74967996	0			AF
684	683	103523	24.28331827	19.17711539	23.2491612	25.2491612	18.66637996	20.08297996	0			AF
685	684	103576	29.03690779	18.356623	28.3324612	29.5824612	17.91637996	18.91637996	0			AF
686	685	103607	32.66041987	18.87008428	32.0824612	33.1658612	18.24967996	19.66637996	0	,138615,142830,149904,169521,159254,181186,162849,157823,150647,174150,175729,174151,157113,160704,168011,158576,190444,177311,189683,167282,165056,174174,196547,186622,181209,186624,174966,258554,173410,179667,180444,188937,178894,179672,260456,254251,204810,216720,213410,201095,196566,191234,178909,178907,162990,183559,181238,256668,248627,236894,214755,204086,258984,262682,260105,255465,254658…	,101029	AF
687	686	103625	34.50674015	19.57854961	33.5824612	35.2491612	18.66637996	20.41637996	0	,102351,101051	,101051	AF
688	687	103933	4.351788069	19.78012203	3.6659612	5.2492612	18.58307996	21.08297996	0			AF
689	688	103937	5.459878813	19.89136714	4.9992612	5.7492612	18.74967996	20.91637996	0	,87139	,87139	AF
690	689	104012	11.52955412	19.25405575	10.5825612	12.1658612	18.49967996	19.91637996	0	,61220,64919,67403,69273,72392,76170,78122,80695,82632,91087,100752,89162,90455,91744,96240,95604,96890,96248,96892,106605,100771,102069	,96248,96892,100771,102069	AF
691	690	104234	29.93801629	18.35090408	29.4158612	30.4158612	17.91637996	18.91637996	0			AF
692	691	104602	7.214282978	19.69600909	6.4159612	8.2492612	18.66637996	20.41637996	0			AF
693	692	104616	8.455939585	18.50981174	7.5825612	9.1658612	18.16637996	18.99967996	0			AF
694	693	104678	12.87300918	19.19600546	12.5825612	13.1658612	18.58307996	19.83307996	0			AF
695	694	104699	15.34026308	19.46297804	14.4158612	16.0825612	18.66637996	20.24967996	0			AF
696	695	104749	18.52390244	19.15509389	17.9991612	19.0825612	18.58307996	19.83307996	0			AF
697	696	104777	22.03058354	18.77869916	20.9158612	22.7491612	18.33307996	19.49967996	0			AF
698	697	104831	25.30299368	19.76330228	24.7491612	25.9158612	18.66637996	20.66637996	0			AF
699	698	104974	37.29541264	18.45189348	36.9157612	37.6657612	17.99967996	18.83307996	0			AF
700	699	104982	-15.34312804	18.74464427	-16.1673388	-14.3340388	18.24967996	19.16637996	0			AF
701	700	105145	-1.628015288	18.90094393	-2.4173388	-0.7507388	18.49967996	19.33307996	0			AF
702	701	105478	25.66460498	18.23497751	24.8325612	26.4158612	17.41637996	18.99967996	0	,120002,104831,103523,117991,108095,106782	,104831,103523,108095,106782	AF
703	702	105628	37.56335074	17.58854787	36.9991612	37.9991612	16.83307996	18.66637996	0	,126258,118815,118814,113489	,118815,118814,113489	AF
704	703	105796	-2.458630166	18.44182023	-3.8340388	-1.0007388	17.99967996	19.08307996	0	,105145	,105145	AF
705	704	106365	-9.829292784	18.86816053	-10.6673388	-9.0840388	18.08307996	19.74967996	0			AF
706	705	106486	1.666539327	18.94658028	0.5825612	2.4159612	18.33307996	19.41637996	0			AF
707	706	106605	9.970433578	18.60437873	9.4158612	10.5825612	17.99967996	19.33307996	0	,100752	,100752	AF
708	707	106705	18.28029486	18.64984685	17.8325612	18.9158612	18.24967996	19.16637996	0			AF
709	708	106706	19.31797503	18.9349852	18.8325612	19.8325612	18.16637996	19.49967996	0			AF
710	709	106782	24.5280694	18.0438473	23.6658612	25.3325612	17.33307996	18.74967996	0			AF
711	710	106884	34.08059362	18.10387901	33.4158612	34.9157612	17.24967996	18.91637996	0	,138615,142830,149904,169521,159254,181186,162849,157823,150647,174150,175729,174151,157113,160704,168011,158576,190444,177311,189683,167282,165056,174174,196547,186622,181209,186624,174966,258554,173410,179667,180444,188937,178894,179672,260456,254251,204810,216720,213410,201095,196566,191234,178909,178907,162990,183559,181238,256668,248627,236894,214755,204086,258984,262682,260105,255465,254658…	,116093,113449,108850	AF
712	711	106953	-13.71138576	18.5981939	-15.0840388	-12.5840388	17.99967996	19.16637996	0			AF
713	712	106984	-11.93433158	18.00472808	-12.5006388	-11.4173388	17.33307996	18.58307996	0			AF
714	713	107515	32.22444895	18.70997533	31.6658612	33.0824612	17.83307996	19.91637996	0	,138615,142830,149904,169521,159254,181186,162849,157823,150647,174150,175729,174151,157113,160704,168011,158576,190444,177311,189683,167282,165056,174174,196547,186622,181209,186624,174966,258554,173410,179667,180444,188937,178894,179672,260456,254251,204810,216720,213410,201095,196566,191234,178909,178907,162990,183559,181238,256668,248627,236894,214755,204086,258984,262682,260105,255465,254658…	,103607	AF
715	714	107659	-10.59877194	18.13413199	-11.1673388	-10.1673388	17.58307996	18.41637996	0			AF
716	715	107701	-7.785352074	18.66034671	-8.6673388	-7.0840388	18.08307996	19.24967996	0			AF
717	716	107969	14.385301	18.44046773	13.5825612	15.2492612	17.99967996	18.99967996	0	,104699	,104699	AF
718	717	108095	24.78513369	17.41821876	23.3325612	25.8324612	16.91637996	18.33307996	0	,120002,117991	,117991	AF
719	718	108258	-14.74219663	18.01482423	-15.5840388	-14.0840388	17.58307996	18.49967996	0			AF
720	719	108519	7.367874387	18.49184598	6.4159612	8.4159612	17.99967996	18.99967996	0	,102670,104616	,102670,104616	AF
721	720	108581	11.58175899	18.35268514	11.0825612	12.1658612	17.99967996	18.66637996	0			AF
722	721	108700	22.4445106	17.82395576	21.4991612	23.1658612	16.91637996	18.58307996	0	,110023	,110023	AF
723	722	108761	26.63052406	18.31892452	26.0824612	27.1658612	17.66637996	19.08307996	0			AF
724	723	108809	29.93603447	17.54259185	29.2491612	30.6658612	16.74967996	18.33307996	0	,130878,128825,128149,128147,120691,116669,117339,132296,123413,116009,114691,114697,120057,114707,116035,112737	,112737	AF
725	724	108850	35.10670339	18.39824045	33.9991612	36.0824612	17.99967996	18.91637996	0			AF
726	725	109143	3.097336808	18.7901029	2.3325612	3.9159612	17.91637996	19.58307996	0			AF
727	726	109170	7.085005759	18.73612002	6.0825612	8.2492612	17.74967996	20.08297996	0	,102670,104616,104602,108519	,104602,108519	AF
728	727	109236	10.41089769	17.84723344	8.8325612	12.7492612	17.08307996	18.66637996	0			AF
729	728	109724	-2.466626171	18.00567643	-3.4173388	-1.4173388	17.74967996	18.24967996	0			AF
730	729	109758	0.793350709	18.6014515	0.1659612	1.8325612	17.99967996	19.24967996	0	,98059,102584,106486	,102584,106486	AF
731	730	109759	1.41976082	18.065244	0.4992612	2.3325612	17.41637996	18.66637996	0			AF
732	731	109816	5.138840371	19.52522226	4.6659612	5.5825612	17.99967996	20.91637996	0	,89082,87139,95522,103933,103937	,95522,103933,103937	AF
733	732	109821	6.156597543	18.91470829	5.4992612	6.5825612	17.49967996	20.24967996	0	,74874,77420,83251,83899,88465,89113,94898,102670,104616,104602,108519,120477,115773,112462,109170,110480	,94898,109170,110480	AF
734	733	109974	18.26932036	18.17068709	17.8325612	18.7491612	17.83307996	18.49967996	0			AF
735	734	109995	21.41796315	17.82955847	20.0825612	22.4991612	16.99967996	18.41637996	0	,110023,108700	,108700	AF
736	735	110023	23.29470891	18.02115779	22.4991612	23.9158612	17.16637996	18.66637996	0			AF
737	736	110125	31.46986787	18.48150135	30.9991612	32.0824612	17.49967996	19.49967996	0	,138615,142830,149904,169521,159254,181186,162849,157823,150647,174150,175729,174151,157113,160704,168011,158576,190444,177311,189683,167282,165056,174174,196547,186622,181209,186624,174966,258554,173410,179667,180444,188937,178894,179672,260456,254251,204810,216720,213410,201095,196566,191234,178909,178907,162990,183559,181238,256668,248627,236894,214755,204086,258984,262682,260105,255465,254658…	,107515,110131	AF
738	737	110131	31.71235486	17.51499706	30.9991612	32.4158612	16.91637996	18.16637996	0	,128237,122796,118074,111448	,118074,111448	AF
739	738	110480	6.562116472	17.37811959	5.9159612	7.2492612	16.66637996	17.99967996	0	,120477,115773,112462	,115773,112462	AF
740	739	110606	16.24062347	19.14466531	15.9158612	16.5825612	17.91637996	20.24967996	0			AF
741	740	110779	30.73813616	17.40605906	30.1658612	31.2491612	16.83307996	17.99967996	0	,137230,128886,127517,131654,129586,123444,120744,118059	,118059	AF
742	741	110875	-14.85111287	18.65287222	-16.0006388	-13.5840388	17.74967996	19.58307996	0	,99179,106953,108258	,99179,106953,108258	AF
743	742	111125	4.710666215	18.4718085	4.1659612	5.2492612	17.83307996	19.16637996	0	,101982	,101982	AF
744	743	111274	17.17444808	18.77310058	16.6658612	17.6658612	17.83307996	19.66637996	0			AF
745	744	111448	32.61833007	17.4870524	31.8324612	33.3324612	16.91637996	17.99967996	0			AF
746	745	111629	-8.693279914	18.8188628	-9.8340388	-7.4173388	17.58307996	20.16637996	0			AF
747	746	111783	5.675567069	18.62664523	4.9159612	6.0825612	17.58307996	19.99967996	0	,74874,77420,83251,83899,89082,88465,89113,87139,95522,94898,101982,102670,104616,103933,104602,103937,108519,120477,115773,112462,109170,110480,109821,109816,111125	,109821,109816,111125	AF
748	747	111920	15.71244902	18.63932882	14.9992612	16.4158612	17.58307996	19.49967996	0			AF
749	748	112305	-6.916705058	17.96409331	-7.5007388	-6.3340388	17.41637996	18.58307996	0	,107701	,107701	AF
750	749	112380	-0.151252587	18.11530803	-0.6673388	0.2492612	17.58307996	18.49967996	0			AF
751	750	112430	3.507111726	19.21800015	2.4992612	4.5825612	17.66637996	20.49967996	0			AF
752	751	112462	7.964654437	17.83984205	6.5825612	8.9158612	17.33307996	18.24967996	0			AF
753	752	112737	29.15241098	17.3776121	28.7491612	29.7491612	16.58307996	17.99967996	0	,130878,128825,128149,128147,120691,116669,117339,132296,123413,116009,114691,114697,120057,114707,116035	,114707,116035	AF
754	753	112891	-12.37568385	18.31857249	-12.7506388	-11.8340388	17.41637996	19.16637996	0	,95981,95971,99206,101790,103075,106984	,101790,103075,106984	AF
755	754	113075	2.690692914	18.26843161	2.1659612	3.1659612	17.58307996	18.99967996	0			AF
756	755	113449	34.38751211	17.20012121	33.9157612	35.0824612	15.99967996	18.08307996	0	,155080,151489,147213,145792,142249,137348,132422,120817,146478,145055,140827,141528,134503,124184,115445,116108,116770,115439,116767	,115445,116108,116770,115439,116767	AF
757	756	113489	36.77648402	17.44025547	36.2491612	37.4157612	16.58307996	18.24967996	0			AF
758	757	113506	38.48456507	17.23929559	38.2491612	38.8324612	16.74967996	17.66637996	0			AF
759	758	113612	-7.282912526	17.2426329	-8.0840388	-6.5840388	16.66637996	17.66637996	0			AF
760	759	113661	-4.014773544	17.82074958	-4.7507388	-3.0007388	17.33307996	18.24967996	0			AF
761	760	114169	-15.66830435	17.46190843	-16.1673388	-15.2506388	17.16637996	17.74967996	0			AF
762	761	114204	-12.97631232	17.75568312	-13.5006388	-12.5840388	17.33307996	18.33307996	0			AF
763	762	114330	-3.068468435	17.49808476	-4.0007388	-1.6673388	16.91637996	17.91637996	0	,113661,114993	,113661,114993	AF
764	763	114596	20.37913414	17.65179421	19.3325612	21.5825612	17.33307996	18.16637996	0			AF
765	764	114691	26.93198139	17.62136135	26.3324612	27.4991612	17.08307996	18.16637996	0	,130878,128825,128149,128147,120691,116669,117339,132296,123413,116009	,116669,117339,116009	AF
766	765	114697	27.50789902	17.05883424	27.0824612	28.0824612	16.24967996	17.99967996	0	,130878,128825,128149,128147,120691,116669,117339,132296,123413,116009,114691	,114691	AF
767	766	114707	28.14033377	17.66160218	27.4158612	28.9158612	16.66637996	18.33307996	0	,130878,128825,128149,128147,120691,116669,117339,132296,123413,116009,114691,114697	,114697	AF
768	767	114990	-2.54912453	17.28462397	-3.0840388	-1.8340388	17.08307996	17.49967996	0			AF
769	768	114993	-1.351616425	18.10183902	-2.6673388	-0.3340388	17.24967996	18.99967996	0			AF
770	769	115094	6.383093358	16.72508344	5.6659612	7.3325612	16.16637996	17.49967996	0			AF
771	770	115255	20.36059398	17.43066979	19.0825612	21.8325612	16.99967996	18.33307996	0	,117275,117930,114596,115921	,117275,114596,115921	AF
772	771	115439	36.00556427	18.24284758	34.4991612	37.0824612	17.33307996	18.99967996	0			AF
773	772	115445	35.69547847	17.59821846	34.9991612	36.3324612	17.08307996	18.08307996	0			AF
774	773	115620	-6.126755116	17.93892359	-6.8340388	-5.5840388	17.08307996	18.74967996	0	,107701,112305	,112305	AF
775	774	115676	-0.789734464	17.57048953	-1.1673388	-0.5007388	17.16637996	18.16637996	0			AF
776	775	115737	3.689301042	17.91061627	3.0825612	4.2492612	17.24967996	18.66637996	0	,109143,112430	,109143,112430	AF
777	776	115773	7.330678833	17.01081576	6.7492612	7.9159612	16.24967996	17.58307996	0	,120477	,120477	AF
778	777	115921	20.0176444	16.88244123	19.2491612	20.9158612	16.24967996	17.33307996	0	,117930	,117930	AF
779	778	116009	26.88102028	16.16727841	26.3324612	27.4158612	15.08307996	17.33307996	0	,132296,123413	,123413	AF
780	779	116035	28.121683	16.72537487	27.0824612	28.9991612	15.99967996	17.41637996	0	,120057	,120057	AF
781	780	116093	33.42297593	17.06092265	32.7491612	33.9157612	16.24967996	17.91637996	0	,138615,142830,149904,169521,159254,181186,162849,157823,150647,174150,175729,174151,157113,160704,168011,158576,190444,177311,189683,167282,165056,174174,196547,186622,181209,186624,174966,258554,173410,179667,180444,188937,178894,179672,260456,254251,204810,216720,213410,201095,196566,191234,178909,178907,162990,183559,181238,256668,248627,236894,214755,204086,258984,262682,260105,255465,254658…	,121464,119444	AF
782	781	116108	36.14466934	16.67552748	34.9991612	36.9991612	15.83307996	17.33307996	0	,137348,132422,120817	,120817	AF
783	782	116669	25.63854878	17.10171102	24.8325612	26.4158612	16.58307996	17.74967996	0	,130878,128825,128149,128147,120691	,120691	AF
784	783	116767	34.64345133	16.11757843	34.2491612	35.0824612	15.24967996	17.24967996	0	,124184	,124184	AF
785	784	116770	35.42814764	16.22269414	34.6657612	36.2491612	14.99967996	17.24967996	0	,155080,151489,147213,145792,142249,146478,145055,140827,141528,134503	,134503	AF
786	785	116856	-13.57195528	17.13458107	-14.0840388	-12.8340388	16.74967996	17.49967996	0			AF
787	786	116892	-10.55059085	17.20556553	-11.0006388	-10.0840388	16.66637996	17.91637996	0			AF
788	787	117073	5.277267792	16.9183346	4.0825612	6.0825612	16.16637996	17.41637996	0			AF
789	788	117275	21.81883669	16.80885332	20.8325612	22.7491612	16.41637996	17.24967996	0			AF
790	789	117339	25.87207071	16.32808167	25.1658612	26.4991612	15.58307996	17.16637996	0			AF
791	790	117835	12.57914161	17.84466022	11.3325612	13.9992612	16.99967996	18.33307996	0			AF
792	791	117879	14.67195481	17.69062122	13.9158612	15.4992612	16.99967996	18.24967996	0			AF
793	792	117882	15.41804508	17.86608258	14.6658612	15.9158612	16.99967996	18.58307996	0	,104699,107969	,107969	AF
794	793	117930	20.89930442	16.60223372	19.5825612	22.3325612	16.16637996	17.16637996	0			AF
795	794	117991	24.07778374	16.67673757	22.9991612	24.8325612	15.91637996	17.16637996	0	,120002	,120002	AF
796	795	118059	30.39166186	16.64947806	29.5824612	30.9991612	15.99967996	17.33307996	0	,137230,128886,127517,131654,129586,123444,120744	,120744	AF
797	796	118074	31.72509298	16.69788952	30.9991612	32.4991612	16.16637996	17.08307996	0	,128237,122796	,122796	AF
798	797	118347	-1.284837315	16.17435396	-2.0007388	-0.6673388	15.41637996	16.99967996	0			AF
799	798	118358	-1.943145943	16.87287664	-3.0840388	-0.5007388	16.33307996	17.16637996	0	,166076,172945,172951,168358,165347,166092,176894,168366,160282,155243,169136,148089,160295,135408,170673,168392,166874,161037,155261,155260,154542,149528,150242,136127,144566,139643,140345,131938,132631,132627,131242,125085,121028,121702,119009,118347	,121028,121702,119009,118347	AF
800	799	118393	2.621920513	17.40743419	1.9992612	3.2492612	16.83307996	18.08307996	0	,113075	,113075	AF
801	800	118506	12.69080289	17.43721763	11.7492612	13.7492612	16.83307996	17.83307996	0			AF
802	801	118545	14.302895	17.2152429	13.4158612	15.1658612	16.74967996	17.74967996	0			AF
803	802	118570	16.69057401	18.20225317	16.2492612	17.1658612	16.91637996	19.66637996	0	,98250,110606,111920	,98250,110606,111920	AF
804	803	118579	17.54222006	17.10672534	16.8325612	18.1658612	16.41637996	17.83307996	0	,104699,129385,128020,107969,96327,98250,127345,102788,118545,126675,125313,117879,117882,110606,120576,111920,111274,119906,128053,121935,142737,143438,120588,139209,118570,117275,117930,114596,115921,145524,141998,119245,115255,140599,138497,138495,134319,118591,131531,132221,132197,119250,134990,131511,129449,126031,118580,119254	,120588,119245,119250,118580,119254	AF
805	804	118580	18.52372534	17.32128035	17.8325612	19.3325612	16.83307996	17.99967996	0	,117275,117930,114596,115921,115255,118591	,115255,118591	AF
806	805	118591	20.62524248	16.13634388	18.6658612	22.7491612	15.49967996	17.16637996	0			AF
807	806	118814	37.30990463	16.1959128	36.7491612	38.1657612	15.41637996	16.99967996	0	,126258	,126258	AF
808	807	118815	38.1809831	16.43396523	37.4991612	38.9157612	15.16637996	17.58307996	1			AF
809	808	118933	-8.548981507	17.31176623	-9.1673388	-7.8340388	16.49967996	18.16637996	0			AF
810	809	119009	-1.480718891	17.48636137	-2.5007388	-0.6673388	16.83307996	18.24967996	0			AF
811	810	119084	4.375661359	17.3334028	3.5825612	5.2492612	16.74967996	17.91637996	0	,74874,77420,83251,83899,89082,88465,89113,87139,95522,94898,101982,102670,104616,103933,104602,103937,108519,120477,115773,112462,109143,109170,110480,109821,109816,112430,111125,111783,115737,117073	,111783,115737,117073	AF
812	811	119245	17.37044588	17.970714	16.6658612	17.9158612	16.83307996	19.08307996	0	,96327,98250,102788,110606,111920,111274,118570	,102788,111274,118570	AF
813	812	119250	17.54856073	16.10825906	16.8325612	18.1658612	15.41637996	16.91637996	0			AF
814	813	119254	18.47497531	16.42252627	17.8325612	19.2491612	15.91637996	16.91637996	0	,142737,143438,139209,145524,141998,140599,138497,138495,134319,131531,132221,132197,134990,131511,129449,126031	,126031	AF
815	814	119444	33.92106844	16.12468627	33.5824612	34.2491612	15.41637996	16.99967996	0			AF
816	815	119601	-9.836076172	17.66372072	-10.3340388	-9.2506388	16.74967996	18.41637996	0			AF
817	816	119648	-5.902861635	17.32130182	-7.2507388	-4.8340388	16.49967996	18.33307996	0	,107701,112305,115620	,115620	AF
818	817	119906	14.86779543	16.78779888	13.7492612	16.0825612	16.33307996	17.16637996	0	,104699,129385,128020,107969,127345,118545,126675,125313,117879,117882,120576	,118545,117879,117882,120576	AF
819	818	120002	23.35585889	16.44971743	22.6658612	24.0825612	15.91637996	16.99967996	0			AF
820	819	120057	27.92997796	16.06966945	27.3324612	28.7491612	15.33307996	16.83307996	0			AF
821	820	120276	-9.089958983	17.1379641	-9.5840388	-8.5006388	15.99967996	18.24967996	0	,118933	,118933	AF
822	821	120295	-7.565262858	16.86492511	-8.0840388	-7.1673388	16.58307996	17.16637996	0			AF
823	822	120477	8.259212389	17.02705728	7.4992612	8.9992612	16.41637996	17.74967996	0			AF
824	823	120521	10.27233372	16.69035644	9.2492612	11.3325612	16.16637996	17.16637996	0			AF
825	824	120576	15.65586634	16.1802778	15.0825612	16.0825612	15.33307996	16.83307996	0	,129385,128020,127345,126675,125313	,125313	AF
826	825	120588	16.36190929	16.93192226	15.7492612	16.9992612	16.08307996	17.83307996	0	,104699,129385,128020,107969,127345,118545,126675,125313,117879,117882,120576,119906,128053,121935	,119906,121935	AF
827	826	120691	24.9776511	16.08331047	23.9991612	25.6658612	15.24967996	16.83307996	0	,130878,128825,128149,128147	,128149,128147	AF
828	827	120744	28.97727468	16.24501209	27.9991612	30.1658612	15.66637996	16.74967996	0	,137230,128886,127517,131654,129586,123444	,127517,123444	AF
829	828	120817	36.14068611	15.93261574	35.5824612	36.8324612	15.24967996	16.74967996	0	,137348,132422	,132422	AF
830	829	120880	-14.13425427	17.56114651	-15.5840388	-13.0006388	16.58307996	18.33307996	0			AF
831	830	120884	-14.42263828	16.62396965	-15.1673388	-13.7506388	16.08307996	17.16637996	0	,118933,116892,119601,120276,124334,122955,126375,136103,127051,135385,137492,146647,140289,140288,132548,133244,167567,158819,155203,151617,145922,147341,145895,145201,145199,138858,139559,136043,136742,131139,124285,125648,122920	,122920	AF
832	831	121003	-6.179341124	16.47833367	-7.0007388	-5.1673388	15.99967996	16.91637996	0			AF
833	832	121007	-5.472327224	16.15273215	-6.3340388	-4.8340388	15.66637996	16.66637996	0			AF
834	833	121010	-5.064302455	17.05981728	-5.5840388	-4.5007388	16.41637996	17.83307996	0	,107701,112305,115620,119648,121003,121007	,119648,121003,121007	AF
835	834	121011	-4.714317226	17.38948195	-5.0007388	-4.3340388	16.58307996	18.16637996	0			AF
836	835	121028	-3.771740249	16.80973775	-4.4173388	-3.0840388	16.24967996	17.33307996	0			AF
837	836	121202	11.4686953	16.99298863	9.9992612	12.7492612	16.41637996	17.58307996	0	,117835,118506	,117835,118506	AF
838	837	121464	32.91816829	16.39369768	32.3324612	33.5824612	15.83307996	16.99967996	0	,138615,142830,149904,169521,159254,181186,162849,157823,150647,174150,175729,174151,157113,160704,168011,158576,190444,177311,189683,167282,165056,174174,196547,186622,181209,186624,174966,258554,173410,179667,180444,188937,178894,179672,260456,254251,204810,216720,213410,201095,196566,191234,178909,178907,162990,183559,181238,256668,248627,236894,214755,204086,258984,262682,260105,255465,254658…	,125518	AF
839	838	121550	-15.23289988	16.88113405	-15.9173388	-14.5840388	16.08307996	17.83307996	0	,118933,116892,119601,120276,124334,122955,126375,136103,127051,135385,137492,146647,140289,140288,132548,133244,167567,158819,155203,151617,145922,147341,145895,145201,145199,138858,139559,136043,136742,131139,124285,125648,122920,120884,120880,131808,131804,128357,122901	,120884,120880,122901	AF
840	839	121702	-3.005015141	15.99480375	-3.7507388	-2.1673388	15.49967996	16.58307996	0	,166076,172945,172951,168358,165347,166092,176894,168366,160282,155243,169136,148089,160295,135408,170673,168392,166874,161037,155261,155260,154542,149528,150242,136127,144566,139643,140345,131938,132631,132627,131242,125085	,125085	AF
841	840	121714	-2.049067839	16.26306003	-2.5840388	-1.7507388	15.66637996	16.66637996	0			AF
842	841	121935	15.93779593	15.63743995	15.2492612	16.6658612	14.91637996	16.58307996	0	,128053	,128053	AF
843	842	122317	-8.226680356	15.94956168	-8.6673388	-7.7507388	15.24967996	16.74967996	0			AF
844	843	122417	1.028585304	16.93439466	0.1659612	1.7492612	16.24967996	17.49967996	0			AF
845	844	122514	8.524783581	16.23404069	7.9992612	9.1658612	15.74967996	16.83307996	0			AF
846	845	122520	8.96206801	17.14353877	8.5825612	9.2492612	16.24967996	17.99967996	0			AF
847	846	122796	31.64917709	16.11970048	30.9158612	32.2491612	15.66637996	16.49967996	0	,128237	,128237	AF
848	847	122885	38.70745989	16.45586078	38.3324612	39.2491612	16.24967996	16.74967996	0			AF
849	848	122901	-15.61317312	15.79019809	-16.1673388	-14.8340388	14.99967996	16.49967996	0	,131808,131804,128357	,128357	AF
850	849	122920	-13.68380712	16.38521845	-14.5006388	-13.0840388	15.83307996	17.08307996	0	,118933,116892,119601,120276,124334,122955,126375,136103,127051,135385,137492,146647,140289,140288,132548,133244,167567,158819,155203,151617,145922,147341,145895,145201,145199,138858,139559,136043,136742,131139,124285,125648	,124285,125648	AF
851	850	122955	-11.13253107	17.30806149	-11.7506388	-10.6673388	16.16637996	18.16637996	0	,116892	,116892	AF
852	851	122999	-7.480783285	16.16336525	-7.9173388	-7.0840388	15.66637996	16.58307996	0			AF
853	852	123090	-0.311162524	16.93253282	-0.8340388	0.0826612	16.33307996	17.66637996	0	,166076,172945,172951,168358,165347,166092,176894,168366,160282,155243,169136,148089,160295,135408,170673,168392,166874,161037,155261,155260,154542,149528,150242,136127,144566,139643,140345,131938,132631,132627,131242,125085,121028,121702,119009,118347,118358	,118358	AF
854	853	123413	26.28408702	15.58121274	25.6658612	26.9158612	14.66637996	16.41637996	0	,132296	,132296	AF
855	854	123444	29.68434042	15.99121843	29.0824612	30.4991612	15.41637996	16.41637996	0	,131654,129586	,129586	AF
856	855	123767	0.34293998	17.319138	-0.0840388	1.0825612	16.24967996	17.99967996	0	,98059,102584,106486,109759,109758,122417	,109759,109758,122417	AF
857	856	124184	35.31394737	15.20294965	34.7491612	35.8324612	14.08307996	16.41637996	0			AF
858	857	124285	-12.55458148	16.58965656	-13.5840388	-11.6673388	15.83307996	17.49967996	1			AF
859	858	124334	-8.992853228	15.73734451	-9.5006388	-8.5006388	15.16637996	16.41637996	0			AF
860	859	124487	3.269477822	16.69289779	2.4992612	3.9159612	16.16637996	17.16637996	0	,74874,77420,83251,83899,89082,88465,89113,87139,95522,94898,101982,102670,104616,103933,104602,103937,108519,120477,115773,112462,109143,109170,110480,109821,109816,112430,111125,111783,115737,117073,119084	,119084	AF
861	860	125085	-4.058660478	15.7377388	-4.5007388	-3.5007388	14.99967996	16.33307996	0	,166076,172945,172951,168358,165347,166092,176894,168366,160282,155243,169136,148089,160295,135408,170673,168392,166874,161037,155261,155260,154542,149528,150242,136127,144566,139643,140345,131938,132631,132627,131242	,131938,132631,132627,131242	AF
862	861	125178	4.877514167	16.48344169	4.0825612	5.5825612	15.99967996	16.91637996	0			AF
863	862	125313	14.75725925	16.25211688	13.9158612	15.4992612	15.74967996	16.66637996	0	,129385,128020,127345,126675	,126675	AF
864	863	125518	32.53058591	15.44356869	31.9158612	33.2491612	14.49967996	16.24967996	1	,138615,142830,149904,169521,159254,181186,162849,157823,150647,174150,175729,174151,157113,160704,168011,158576,190444,177311,189683,167282,165056,174174,196547,186622,181209,186624,174966,258554,173410,179667,180444,188937,178894,179672,260456,254251,204810,216720,213410,201095,196566,191234,178909,178907,162990,183559,181238,256668,248627,236894,214755,204086,258984,262682,260105,255465,254658…	,135869,130305	AF
865	864	125612	-16.17548318	16.24247294	-16.5006388	-15.6673388	15.41637996	17.16637996	1	,118933,116892,119601,120276,124334,122955,126375,136103,127051,135385,137492,146647,140289,140288,132548,133244,167567,158819,155203,151617,145922,147341,145895,145201,145199,138858,139559,136043,136742,131139,124285,125648,122920,120884,120880,131808,131804,128357,122901,121550	,121550	AF
866	865	125648	-12.72580266	15.68826226	-13.5006388	-11.8340388	15.16637996	16.16637996	0	,118933,116892,119601,120276,124334,122955,126375,136103,127051,135385,137492,146647,140289,140288,132548,133244,167567,158819,155203,151617,145922,147341,145895,145201,145199,138858,139559,136043,136742,131139	,131139	AF
867	866	125837	2.060126162	16.95145527	1.5825612	2.4992612	15.91637996	17.99967996	0	,113075,118393	,118393	AF
868	867	125944	10.85367541	16.15582004	9.9158612	11.6658612	15.58307996	16.83307996	0	,129347,117835,118506,120521,121202,128672	,120521,121202,128672	AF
869	868	126031	18.557934	15.65682182	17.6658612	19.7491612	15.08307996	16.24967996	0	,142737,143438,139209,145524,141998,140599,138497,138495,134319,131531,132221,132197,134990,131511,129449	,132197,131511,129449	AF
870	869	126258	37.86696489	15.4657271	37.0824612	38.6657612	14.91637996	16.08307996	0			AF
871	870	126375	-9.684004968	16.53374297	-10.3340388	-9.0840388	15.83307996	17.16637996	0	,118933,119601,120276,124334	,119601,120276,124334	AF
872	871	126675	14.80777933	15.45478383	14.1658612	15.3325612	14.74967996	16.08307996	0	,129385,128020,127345	,127345	AF
873	872	127051	-9.828170728	15.7131802	-10.3340388	-9.2506388	15.08307996	16.66637996	0	,118933,119601,120276,124334,126375	,126375	AF
874	873	127345	13.89221948	16.00072875	13.3325612	14.4158612	15.08307996	16.83307996	0	,129385,128020	,128020	AF
875	874	127517	28.83853496	15.04467962	28.4158612	29.4158612	13.83307996	15.91637996	0	,137230,128886	,137230,128886	AF
876	875	127999	12.46590215	16.52304462	11.4158612	13.7492612	15.58307996	17.41637996	0			AF
877	876	128020	13.28807112	16.00677422	12.8325612	13.9158612	15.33307996	16.74967996	0	,129385	,129385	AF
878	877	128053	16.55655267	15.51216883	15.8325612	17.1658612	14.91637996	16.08307996	0			AF
879	878	128147	24.09850208	15.30318408	23.5825612	24.5825612	14.41637996	15.91637996	0	,130878,128825	,128825	AF
880	879	128149	24.76694524	15.13018293	24.3325612	25.2491612	14.33307996	15.83307996	0			AF
881	880	128237	31.47150972	15.48030761	30.8324612	32.1658612	14.99967996	16.08307996	0			AF
882	881	128357	-14.56025127	15.6901154	-15.5006388	-13.5006388	15.24967996	16.16637996	0	,131808,131804	,131804	AF
883	882	128458	-7.04947203	16.03428291	-7.5007388	-6.7507388	15.58307996	16.49967996	0			AF
884	883	128672	10.10450229	15.69151696	9.1658612	10.8325612	15.08307996	16.41637996	0	,129347	,129347	AF
885	884	128825	22.937323	15.61775868	22.1658612	23.7491612	15.16637996	16.16637996	0	,130878	,130878	AF
886	885	128886	28.10536229	15.3232269	27.4158612	28.6658612	14.91637996	15.74967996	0			AF
887	886	129234	0.23245213	16.10712367	-0.7507388	1.3325612	15.58307996	16.58307996	0	,166076,172945,172951,168358,165347,166092,176894,168366,160282,155243,169136,148089,160295,135408,170673,168392,166874,161037,155261,155260,154542,149528,150242,136127,144566,139643,140345,131938,132631,132627,131242,98059,125085,121028,121702,102584,119009,106486,109759,109758,118347,118358,122417,123090,123767	,123090,123767	AF
888	887	129286	5.78595025	15.95205124	4.7492612	7.1659612	15.49967996	16.41637996	0			AF
889	888	129347	9.390508697	15.50165891	8.8325612	9.9158612	14.91637996	16.16637996	0			AF
890	889	129385	12.64712921	15.62152944	12.0825612	13.2492612	15.08307996	16.24967996	0			AF
891	890	129449	18.99967265	15.41778283	18.3325612	19.6658612	15.08307996	15.74967996	0	,131531,132221	,131531,132221	AF
892	891	129586	30.2068772	15.55172431	29.3324612	30.9158612	14.91637996	16.08307996	0	,131654	,131654	AF
893	892	129830	-7.408309907	15.40249808	-7.9173388	-6.7507388	15.08307996	15.74967996	0			AF
894	893	129832	-6.499167953	15.70186138	-6.8340388	-6.1673388	15.16637996	16.16637996	0			AF
895	894	130305	33.13777168	15.51172925	32.5824612	33.7491612	14.99967996	15.99967996	0	,162990,166655,168168,174312,178240,179015,179790,178228,175077,188271,182874,178208,178986,173488,169651,166619,162955,162248,154324,152148,150728,150005,142203,142205,139396,134471,135173	,134471,135173	AF
896	895	130878	22.81136061	15.07792298	21.8325612	23.9158612	14.66637996	15.49967996	0			AF
897	896	131139	-12.13455407	14.87248581	-13.0840388	-11.2506388	14.16637996	15.58307996	0	,118933,116892,119601,120276,124334,122955,126375,136103,127051,135385,137492,146647,140289,140288,132548,133244,167567,158819,155203,151617,145922,147341,145895,145201,145199,138858,139559,136043,136742	,138858,139559,136043,136742	AF
898	897	131242	-5.324010211	15.51865835	-6.3340388	-4.3340388	14.99967996	16.08307996	0			AF
899	898	131511	18.70473032	14.96152524	17.2491612	20.4991612	14.41637996	15.41637996	0	,134319,134990	,134990	AF
900	899	131531	21.05937806	15.52357619	19.6658612	22.1658612	15.24967996	15.91637996	0			AF
901	900	131654	30.14557786	14.95646171	29.4991612	30.7491612	14.49967996	15.41637996	0			AF
902	901	131804	-14.17098098	14.83670933	-15.1673388	-13.1673388	14.33307996	15.41637996	0	,131808	,131808	AF
903	902	131808	-13.61967911	15.10672934	-14.7506388	-12.6673388	14.49967996	15.58307996	0			AF
904	903	131938	-3.143843581	15.30216409	-4.0007388	-2.0840388	14.74967996	15.74967996	0			AF
905	904	132055	6.832592112	15.79369241	5.8325612	8.0825612	14.99967996	16.41637996	0			AF
906	905	132197	17.11990809	15.02914114	16.2492612	17.7491612	14.16637996	15.58307996	0	,142737,143438,139209,145524,141998,140599,138497,138495	,138497,138495	AF
907	906	132221	21.08959419	15.15774587	19.6658612	21.9158612	14.74967996	15.41637996	0			AF
908	907	132296	25.45954789	14.85304259	24.8325612	25.9991612	14.16637996	15.58307996	0			AF
909	908	132422	37.41702137	14.97672297	36.3324612	38.4991612	14.33307996	15.49967996	0	,137348	,137348	AF
910	909	132460	39.324124	15.1513802	38.9157612	39.6657612	14.74967996	15.49967996	0			AF
911	910	132548	-10.53456172	15.78572614	-11.0006388	-10.0006388	15.16637996	16.41637996	0	,118933,119601,120276,124334,126375,127051	,127051	AF
912	911	132627	-4.888183188	14.66145657	-6.0007388	-4.1673388	13.74967996	15.41637996	0	,135408,136127	,136127	AF
913	912	132631	-3.800079299	14.64321864	-4.3340388	-3.1673388	14.16637996	15.24967996	0	,166076,172945,172951,168358,165347,166092,176894,168366,160282,155243,169136,148089,160295,170673,168392,166874,161037,155261,155260,154542,149528,150242,144566,139643,140345	,139643,140345	AF
914	913	132720	4.107331819	15.84216615	3.4159612	4.9159612	15.16637996	16.41637996	0	,129286,125178	,129286,125178	AF
915	914	133244	-10.02276481	14.97929952	-10.8340388	-9.2506388	14.58307996	15.33307996	0			AF
916	915	134319	21.43347474	14.67969608	20.5825612	22.1658612	14.24967996	15.16637996	0			AF
917	916	134471	34.10443601	15.06615865	33.2491612	34.9157612	14.58307996	15.58307996	0			AF
918	917	134503	36.30614967	14.7100432	35.5824612	37.0824612	14.16637996	15.24967996	1	,155080,151489,147213,145792,142249,146478,145055,140827,141528	,140827,141528	AF
919	918	134762	-1.380595525	14.91084285	-2.2507388	-0.6673388	13.91637996	15.66637996	0	,135466	,135466	AF
920	919	134772	-0.695171636	15.13045718	-1.2507388	-0.1673388	14.58307996	15.74967996	0	,135466,134762	,134762	AF
921	920	134830	5.299620839	15.16139578	4.4992612	6.1659612	14.74967996	15.66637996	0	,132055	,132055	AF
922	921	134990	19.40038471	14.79068998	17.9158612	20.7491612	14.49967996	15.16637996	0	,134319	,134319	AF
923	922	135173	33.60427586	13.73566563	33.0824612	34.1657612	12.58307996	14.99967996	1	,162990,166655,168168,174312,178240,179015,179790,178228,175077,188271,182874,178208,178986,173488,169651,166619,162955,162248,154324,152148,150728,150005,142203,142205,139396	,152148,142203,139396	AF
924	923	135385	-7.123528167	14.89635935	-8.0006388	-6.2507388	14.08307996	15.49967996	0	,136103	,136103	AF
925	924	135408	-6.356171703	14.24145549	-7.0007388	-5.8340388	13.41637996	15.16637996	0			AF
926	925	135466	-1.925895379	14.59558893	-2.8340388	-1.1673388	13.83307996	15.16637996	1			AF
927	926	135574	8.459973237	15.31995861	7.7492612	9.0825612	14.74967996	15.91637996	0			AF
928	927	135869	32.68762631	14.43101314	31.8324612	33.4991612	13.66637996	15.08307996	0	,138615,142830,149904,169521,159254,181186,162849,157823,150647,174150,175729,174151,157113,160704,168011,158576,190444,177311,189683,167282,165056,174174,196547,186622,181209,186624,174966,258554,173410,179667,180444,188937,178894,179672,260456,254251,204810,216720,213410,201095,196566,191234,178909,178907,183559,181238,256668,248627,236894,214755,204086,258984,262682,260105,255465,254658,209939…	,142186,139379	AF
929	928	136043	-11.51962067	15.96735626	-12.0840388	-10.7506388	14.74967996	17.41637996	0	,116892,122955	,122955	AF
930	929	136103	-7.264375786	13.95432442	-8.1673388	-6.6673388	13.41637996	14.83307996	0			AF
931	930	136127	-5.511520333	14.69723443	-6.0007388	-4.9173388	13.91637996	15.16637996	0	,135408	,135408	AF
932	931	136226	2.922952562	15.73361078	2.4159612	3.3325612	14.74967996	16.66637996	0			AF
933	932	136227	3.587519237	15.52889305	2.9992612	4.4992612	14.74967996	16.33307996	0	,74874,77420,83251,83899,89082,88465,89113,87139,95522,94898,101982,102670,104616,103933,104602,103937,108519,120477,115773,112462,109143,109170,110480,109821,109816,112430,111125,111783,115737,117073,119084,124487,129286,125178,132720	,124487,132720	AF
934	933	136742	-12.11810144	14.04517955	-12.5006388	-11.5840388	13.33307996	14.74967996	0	,155203,145895	,145895	AF
935	934	136892	-0.150103909	14.27624038	-0.7507388	0.4159612	13.83307996	14.74967996	1			AF
936	935	136898	-0.010027054	15.08616392	-0.8340388	0.8325612	14.33307996	15.83307996	1	,135466,134762,134772,136892	,134772,136892	AF
937	936	136899	0.610614273	15.45121675	-0.3340388	1.1659612	14.66637996	16.08307996	0	,166076,172945,172951,168358,165347,166092,176894,168366,160282,155243,169136,148089,160295,135408,170673,168392,166874,161037,155261,155260,154542,149528,150242,136127,144566,139643,140345,131938,132631,132627,131242,98059,125085,121028,121702,102584,119009,106486,109759,109758,118347,118358,122417,123090,123767,129234	,129234	AF
938	937	136974	7.869729983	15.02933327	7.0825612	8.8325612	14.24967996	16.08307996	0	,135574	,135574	AF
939	938	137164	23.6860711	14.65522707	22.9158612	24.4158612	14.24967996	14.99967996	0			AF
940	939	137230	27.95750046	14.44527153	27.1658612	28.4991612	13.58307996	15.33307996	0			AF
941	940	137239	29.06718674	14.12640321	28.5824612	29.6658612	13.33307996	14.91637996	0			AF
942	941	137348	38.81297288	14.61212064	38.1657612	39.4157612	14.08307996	15.24967996	0			AF
943	942	137492	-7.936038058	14.54643004	-8.4173388	-7.3340388	13.74967996	15.41637996	0	,136103,135385	,135385	AF
944	943	137604	1.458976419	15.76007931	0.9159612	2.0825612	14.58307996	16.83307996	0			AF
945	944	138315	1.939963553	15.13752253	1.5825612	2.4159612	14.41637996	15.74967996	0			AF
946	945	138370	7.02348888	15.19955957	6.3325612	7.7492612	14.41637996	15.91637996	0	,135574,136974	,136974	AF
947	946	138444	11.0484118	15.14690949	9.1658612	12.8325612	14.41637996	15.91637996	0			AF
948	947	138495	16.49382605	14.55216379	15.9158612	16.9992612	13.99967996	14.99967996	0	,145524,141998,140599	,141998,140599	AF
949	948	138497	18.12157664	14.11158907	17.0825612	19.0825612	13.66637996	14.66637996	0	,142737,143438,139209	,139209	AF
950	949	138615	26.3042691	14.41435783	25.4991612	26.9991612	13.91637996	14.91637996	0			AF
951	950	138858	-10.84442317	14.74855315	-11.4173388	-10.0840388	14.16637996	15.58307996	0	,118933,119601,120276,124334,126375,127051,132548,133244	,132548,133244	AF
952	951	139209	18.87538863	14.23502762	17.9158612	19.9158612	13.33307996	14.83307996	0	,142737,143438	,143438	AF
953	952	139376	31.32342397	13.84401233	30.6658612	31.9158612	13.08307996	14.49967996	0	,140771	,140771	AF
954	953	139379	31.36105521	14.8051722	30.6658612	32.1658612	14.08307996	15.41637996	0	,140771,139376	,139376	AF
955	954	139396	34.42821917	14.48656629	33.4991612	35.2491612	14.16637996	14.91637996	0	,142205	,142205	AF
956	955	139559	-10.97945797	13.95121948	-11.5840388	-10.1673388	13.41637996	14.41637996	0	,136103,135385,137492,146647,140289,140288,167567,158819,151617,145922,147341,145201,145199	,145201,145199	AF
957	956	139643	-5.594703628	13.80817637	-7.0840388	-4.2507388	12.83307996	14.58307996	1	,166076,172945,172951,168358,165347,166092,176894,168366,160282,155243,148089	,148089	AF
958	957	139847	11.71166179	14.84439083	10.8325612	12.7492612	14.24967996	15.41637996	0			AF
959	958	140055	29.5333625	13.88839891	28.9991612	30.1658612	13.16637996	14.49967996	0			AF
960	959	140288	-8.851849752	14.72871805	-9.5840388	-8.2506388	14.24967996	15.24967996	0	,136103,135385,137492,146647,140289	,137492,140289	AF
961	960	140289	-8.564231808	13.82246093	-9.0840388	-8.0006388	12.99967996	14.41637996	0	,146647	,146647	AF
962	961	140345	-4.658230057	13.78429787	-6.0007388	-3.7507388	13.33307996	14.41637996	0	,169136,160295,170673,168392,166874,161037,155261,155260,154542,149528,150242,144566	,144566	AF
963	962	140599	18.019987	13.69310857	16.8325612	19.4991612	13.33307996	14.33307996	0			AF
964	963	140672	22.58456316	14.4590474	22.1658612	23.0825612	13.99967996	14.91637996	0	,137164	,137164	AF
965	964	140771	30.62513861	13.87471048	29.9991612	31.3324612	12.91637996	14.74967996	0			AF
966	965	140827	37.01182217	14.29492683	35.9157612	37.9991612	13.83307996	14.83307996	0	,155080,151489,147213,145792,142249	,142249	AF
967	966	140899	-16.39247843	14.97119381	-17.0006388	-15.7506388	14.16637996	15.49967996	0			AF
968	967	140900	-15.70486944	14.71563165	-16.5006388	-14.7506388	14.16637996	15.08307996	0			AF
969	968	141458	29.94667632	13.5629636	29.5824612	30.2491612	12.99967996	14.24967996	0			AF
970	969	141528	36.42721483	13.77409558	35.4157612	37.4991612	13.33307996	14.24967996	0	,146478,145055	,146478,145055	AF
971	970	141961	13.37844843	14.60919684	13.0825612	13.6658612	14.08307996	15.16637996	0			AF
972	971	141964	13.98402079	14.84999828	13.2492612	14.8325612	14.08307996	15.49967996	0			AF
973	972	141998	16.41929209	13.99491778	15.7492612	17.2491612	13.41637996	14.91637996	0	,145524	,145524	AF
974	973	142186	32.70479748	13.66469512	32.0824612	33.2491612	13.08307996	14.16637996	0	,138615,142830,149904,169521,159254,181186,162849,157823,150647,174150,175729,174151,157113,160704,168011,158576,190444,177311,189683,167282,165056,174174,196547,186622,181209,186624,174966,258554,173410,179667,180444,188937,178894,179672,260456,254251,204810,216720,213410,201095,196566,191234,178909,178907,183559,181238,256668,248627,236894,214755,204086,258984,262682,260105,255465,254658,209939…	,150702,146429,145008	AF
975	974	142203	34.36042587	13.47692268	33.6658612	35.0824612	12.99967996	14.16637996	0	,162248,154324,150728,150005	,150728,150005	AF
976	975	142205	34.67754985	13.93577114	33.8324612	35.4991612	13.49967996	14.33307996	0			AF
977	976	142249	37.89623619	13.79932865	37.2491612	38.4991612	13.16637996	14.49967996	0	,155080,151489,147213,145792	,145792	AF
978	977	142282	40.01650203	14.47379536	39.4157612	40.6657612	13.91637996	14.91637996	0			AF
979	978	142304	-15.29936149	14.30692424	-16.8339388	-13.9173388	13.74967996	14.83307996	0	,140900,140899	,140900,140899	AF
980	979	142665	13.91787277	13.45869889	13.3325612	14.5825612	12.58307996	14.24967996	0	,137164,140672,148440,151299,152016,156330,161928,159934,161359,152576,164225,171009,171778,152583,175704,147589,169464,176483,161224,154026,154746,170987,170985,209063,154765,181148,163387,180371,150448,198675,184239,181127,145477,138444,210517,151166,151883,139847,185007,150454,186545,198683,194142,186536,155500,155501,150460,205444,205433,203218,199462,197197,194182,194180,190363,189595,188818…	,151914,151192,151909,149764,144074,142666	AF
981	980	142666	14.51971267	14.24506916	13.5825612	15.3325612	13.66637996	14.83307996	0	,141964	,141964	AF
982	981	142737	20.27196058	14.37016024	19.4158612	21.3325612	13.99967996	14.66637996	0			AF
983	982	142830	27.03438389	14.55966273	26.2491612	27.7491612	13.66637996	15.33307996	0	,138615	,138615	AF
984	983	142987	40.41580145	13.84858946	39.6657612	41.1657612	13.33307996	14.33307996	0	,142282	,142282	AF
985	984	143225	1.264943452	14.43893618	0.5825612	1.7492612	13.91637996	15.08307996	0	,166076,172945,172951,168358,165347,166092,176894,168366,160282,155243,169136,148089,160295,135408,170673,168392,166874,161037,155261,155260,154542,149528,150242,136127,144566,139643,140345,131938,132631,132627,131242,98059,125085,121028,121702,102584,119009,106486,109759,109758,118347,118358,135466,122417,134762,123090,123767,134772,129234,136892,136899,136898,137604	,136899,136898,137604	AF
986	985	143255	5.032800559	14.42959409	3.9159612	6.2492612	13.83307996	14.99967996	0			AF
987	986	143286	7.273384115	14.01834105	6.4992612	7.9992612	13.24967996	14.49967996	0	,143301,144715	,143301,144715	AF
988	987	143301	8.680554761	14.34596998	7.8325612	9.4158612	13.83307996	14.99967996	0			AF
989	988	143438	20.3211818	13.84382801	19.1658612	21.3325612	13.41637996	14.33307996	0	,142737	,142737	AF
990	989	144073	12.8380084	14.56833551	12.0825612	13.4158612	13.83307996	15.16637996	0	,145477,138444,139847,144780	,138444,139847,144780	AF
991	990	144074	12.75536622	13.37962118	11.8325612	13.4992612	12.83307996	13.91637996	0	,161928,152576,152583,147589,161224,154026,154746,163387,150448,145477,138444,151166,151883,139847,150454,150460,144780,144073	,151166,151883,150454,150460,144073	AF
992	991	144566	-4.765413409	13.1336955	-5.5840388	-4.0840388	12.33307996	13.83307996	0	,169136,160295,170673,168392,166874,161037,155261,155260,154542,149528,150242	,149528,150242	AF
993	992	144582	-2.795917204	14.25947189	-3.4173388	-2.1673388	13.74967996	14.83307996	0			AF
994	993	144656	2.613341437	15.16380102	2.0825612	2.9992612	13.74967996	16.41637996	0	,113075,118393,125837	,125837	AF
995	994	144715	8.049801399	13.26714358	7.5825612	8.6659612	12.49967996	13.99967996	0			AF
996	995	144780	12.35084122	13.8597087	11.3325612	13.3325612	13.24967996	14.41637996	0	,145477	,145477	AF
997	996	145008	31.67519207	13.45720007	30.8324612	32.3324612	12.91637996	14.16637996	0			AF
998	997	145055	36.58728286	12.95095083	35.8324612	37.4157612	12.33307996	13.83307996	0			AF
999	998	145199	-10.71207578	13.0769218	-11.2506388	-10.0840388	12.33307996	13.74967996	1	,167567,158819,151617	,151617	AF
1000	999	145201	-9.958406412	13.98541478	-10.7506388	-9.4173388	13.16637996	14.74967996	0	,136103,135385,137492,146647,140289,140288,145922,147341	,145922,147341	AF
1001	1000	145348	0.798942421	13.48849069	-0.0840388	1.6659612	13.08307996	13.91637996	0	,147458,148891,149608	,148891,149608	AF
1002	1001	145477	11.03356358	14.53671257	9.8325612	12.3325612	13.66637996	15.08307996	0			AF
1003	1002	145524	15.60103728	14.15893269	14.9992612	16.2492612	13.41637996	14.91637996	0			AF
1004	1003	145792	39.07952334	13.77705037	38.2491612	39.8324612	13.24967996	14.24967996	0	,155080,151489,147213	,147213	AF
1005	1004	145895	-11.60169004	13.1947507	-12.1673388	-11.0840388	12.58307996	13.91637996	0	,155203	,155203	AF
1006	1005	145922	-9.23194564	13.52749168	-9.8340388	-8.8340388	12.58307996	14.41637996	0	,136103,135385,137492,146647,140289,140288	,140288	AF
1007	1006	146075	3.430005216	14.47460879	2.7492612	4.3325612	13.58307996	15.41637996	0	,74874,77420,83251,83899,89082,88465,89113,87139,95522,94898,101982,102670,104616,103933,104602,103937,108519,120477,115773,112462,109143,109170,110480,109821,109816,112430,111125,111783,113075,115737,117073,118393,119084,124487,129286,125837,125178,132720,136227,136226,144656	,136227,136226,144656	AF
1008	1007	146109	6.164925064	14.31120989	5.5825612	6.5825612	13.58307996	14.99967996	0	,135574,136974,138370	,138370	AF
1009	1008	146116	7.167040432	13.17263882	6.3325612	7.8325612	12.49967996	13.83307996	1			AF
1010	1009	146429	31.55144763	12.87926311	30.8324612	32.4991612	12.24967996	13.66637996	0	,155705,154268	,154268	AF
1011	1010	146478	37.07517465	13.17538412	36.2491612	37.9157612	12.74967996	13.66637996	0			AF
1012	1011	146565	-14.54893739	13.66488038	-15.5006388	-13.7506388	13.08307996	14.24967996	0	,153753,150150,147300,146584,146576	,146584,146576	AF
1013	1012	146576	-13.6666818	14.0433502	-14.5006388	-12.9173388	13.49967996	14.58307996	0			AF
1014	1013	146584	-13.30129649	12.84851421	-13.8340388	-12.5006388	11.99967996	13.74967996	0	,153753,150150,147300	,150150,147300	AF
1015	1014	146647	-8.473950339	12.95449179	-9.0006388	-7.9173388	12.24967996	13.58307996	0			AF
1016	1015	147213	38.32620183	12.89868961	37.5824612	39.2491612	12.16637996	13.58307996	0	,155080,151489	,155080,151489	AF
1017	1016	147300	-12.81213064	13.85014877	-13.3340388	-12.3340388	13.16637996	14.74967996	0			AF
1018	1017	147341	-9.411934031	12.39154455	-10.0006388	-8.6673388	11.49977996	13.49967996	0			AF
1019	1018	147458	-0.743381931	13.77457542	-1.3340388	-0.0007388	13.33307996	14.41637996	2			AF
1020	1019	147485	1.049483794	13.86814868	0.1659612	2.1659612	13.41637996	14.33307996	1	,166076,172945,172951,168358,165347,166092,176894,168366,160282,155243,169136,148089,160295,135408,170673,168392,166874,161037,155261,155260,154542,149528,150242,136127,144566,139643,140345,131938,132631,132627,131242,98059,125085,121028,121702,102584,119009,106486,109759,109758,118347,118358,135466,122417,134762,123090,123767,134772,129234,136892,147458,136899,136898,137604,148891,143225,149608,…	,143225,145348	AF
1021	1020	147486	2.164767725	14.25086784	1.7492612	2.4992612	13.41637996	15.16637996	0	,138315	,138315	AF
1022	1021	147508	4.216851677	14.5400303	3.7492612	4.9159612	13.41637996	15.49967996	0	,132055,134830,143255	,134830,143255	AF
1023	1022	147589	10.01117523	13.86356209	9.2492612	10.8325612	13.24967996	14.49967996	0			AF
1024	1023	148089	-7.567878361	12.94762535	-8.2506388	-6.8340388	12.16637996	13.49967996	0	,166076,172945,172951,168358,165347,166092,176894,168366,160282,155243	,155243	AF
1025	1024	148440	23.13943949	13.9437061	22.2491612	24.3325612	13.08307996	14.58307996	0	,137164,140672	,140672	AF
1026	1025	148689	-15.62273759	13.54429585	-16.4173388	-14.5006388	13.08307996	14.16637996	0	,153753,150150,147300,146584,146576,146565	,146565	AF
1027	1026	148891	-0.249317451	13.15436648	-1.0007388	0.5825612	12.66637996	13.49967996	7	,147458	,147458	AF
1028	1027	149128	21.32336483	13.76892804	20.1658612	21.9991612	13.24967996	14.41637996	0			AF
1029	1028	149376	40.68403041	13.32296278	39.5824612	41.7491612	12.74967996	13.91637996	0			AF
1030	1029	149528	-6.194904386	12.91002682	-6.9173388	-5.5840388	12.33307996	13.41637996	0	,169136,160295,170673,168392,166874,161037,155261,155260,154542	,155261,155260,154542	AF
1031	1030	149554	-3.232476494	13.62926058	-3.8340388	-2.5007388	13.16637996	14.24967996	1	,144582	,144582	AF
1032	1031	149608	0.107609848	12.65625696	-0.8340388	1.1659612	12.16637996	13.24967996	3			AF
1033	1032	149660	6.204901148	13.52444375	5.3325612	6.9159612	12.91637996	14.24967996	1	,135574,136974,138370,143301,144715,143286,149673,146116,146109	,143286,149673,146116,146109	AF
1034	1033	149673	7.122508935	12.38918247	6.3325612	7.9992612	11.66637996	13.24967996	1			AF
1035	1034	149764	15.02270956	12.7632101	13.9992612	15.8325612	11.83307996	13.66637996	0	,150490,151203	,150490,151203	AF
1036	1035	149904	24.97005983	13.76316068	24.2491612	25.8324612	13.16637996	14.41637996	0			AF
1037	1036	150005	34.83462649	12.37663504	34.0824612	35.4991612	11.41637996	13.24967996	0	,162248	,162248	AF
1038	1037	150150	-12.63725217	12.85910083	-13.4173388	-12.0006388	12.16637996	13.33307996	0	,153753	,153753	AF
1039	1038	150242	-5.361099541	12.66852248	-5.8340388	-4.9173388	12.16637996	13.16637996	0			AF
1040	1039	150358	4.623670842	13.59713449	3.8325612	5.5825612	12.91637996	14.33307996	0	,132055,134830,143255,147508	,147508	AF
1041	1040	150373	6.244900645	12.51544878	5.2492612	7.3325612	11.41637996	13.33307996	2			AF
1042	1041	150448	10.84490762	13.79292089	10.2492612	11.5825612	13.08307996	14.66637996	0	,147589	,147589	AF
1043	1042	150454	11.32141664	13.91478924	10.4992612	12.1658612	13.08307996	14.66637996	0			AF
1044	1043	150460	11.39387367	12.30262274	10.4992612	12.6658612	11.41637996	13.16637996	0	,163387	,163387	AF
1045	1044	150490	15.8667762	12.98965555	14.9992612	16.4992612	12.24967996	13.49967996	0			AF
1046	1045	150553	20.8632953	12.8770568	19.8325612	21.8325612	12.16637996	13.49967996	0			AF
1047	1046	150647	28.46235493	13.28815777	27.9158612	29.1658612	12.66637996	13.83307996	0			AF
1048	1047	150702	32.9779236	12.7959108	31.9158612	33.6658612	12.24967996	13.49967996	0	,138615,142830,149904,169521,159254,181186,162849,157823,150647,174150,175729,174151,157113,160704,168011,158576,190444,177311,189683,167282,165056,174174,196547,186622,181209,186624,174966,258554,173410,179667,180444,188937,178894,179672,260456,254251,204810,216720,213410,201095,196566,191234,178909,178907,183559,181238,256668,248627,236894,214755,204086,258984,262682,260105,255465,254658,209939…	,157899,152133	AF
1049	1048	150728	35.4944993	12.96576358	34.7491612	36.2491612	12.08307996	13.83307996	0	,154324	,154324	AF
1050	1049	151166	10.36682589	13.09161163	9.3325612	11.9158612	12.33307996	13.74967996	0	,152576,152583,147589,150448	,152583,150448	AF
1051	1050	151192	13.19302599	12.21379544	12.2492612	14.0825612	10.99977996	13.41637996	0	,154765,155500,155501	,155500,155501	AF
1052	1051	151203	15.0619426	13.61626386	14.4992612	15.6658612	12.99967996	14.24967996	0			AF
1053	1052	151299	23.62936046	13.48793434	22.5825612	24.4158612	12.99967996	13.99967996	0			AF
1054	1053	151489	39.251276	12.80169551	38.7491612	39.6657612	12.08307996	13.33307996	0			AF
1055	1054	151617	-10.13879359	12.39836126	-10.7506388	-9.6673388	11.83307996	13.16637996	0	,167567,158819	,158819	AF
1056	1055	151724	-2.05121312	13.33111224	-2.6673388	-1.3340388	12.74967996	14.08307996	4			AF
1057	1056	151768	1.277574773	12.76098404	0.2492612	2.3325612	11.99967996	13.49967996	1			AF
1058	1057	151797	5.294587225	13.61009253	4.5825612	5.9992612	12.83307996	14.49967996	0	,135574,136974,138370,143301,144715,143286,149673,146116,146109,149660,150373	,149660,150373	AF
1059	1058	151883	10.93766778	12.48097737	10.1658612	11.9158612	11.41637996	12.99967996	0	,161928,161224,154026,154746	,154026,154746	AF
1060	1059	151909	14.74607643	11.92113235	13.9158612	15.3325612	10.91637996	12.99967996	0	,198675,198683,194142,197941,187267,181857,170928,167887,159839,154787	,167887,159839,154787	AF
1061	1060	151914	15.18962303	11.90228654	14.4158612	15.8325612	10.66637996	13.08307996	0	,137164,140672,148440,151299,152016,156330,159934,161359,164225,171009,171778,175704,169464,176483,170987,170985,209063,181148,180371,184239,181127,210517,185007,186545,186536,205444,205433,203218,199462,197197,194182,194180,190363,189595,188818,185753,187290,185749,182659,177207,174049,170174,166387	,170174,166387	AF
1062	1061	151954	18.52126124	13.12373323	17.6658612	19.3325612	12.74967996	13.41637996	0	,149128,150553,152689	,152689	AF
1063	1062	152016	23.67073612	12.9242768	22.9158612	24.4158612	12.41637996	13.41637996	0			AF
1064	1063	152133	31.8101849	12.49171745	31.0824612	32.7491612	11.83307996	13.08307996	0			AF
1065	1064	152148	34.12122709	12.19523531	33.4991612	34.9991612	11.58307996	12.99967996	1	,162990,166655,168168,174312,178240,179015,179790,178228,175077,188271,182874,178208,178986,173488,169651,166619,162955	,162955	AF
1066	1065	152417	-4.032817152	12.72626717	-4.5840388	-3.5007388	12.16637996	13.24967996	0			AF
1067	1066	152576	8.86925066	12.62926572	7.9159612	9.7492612	11.99967996	13.16637996	3			AF
1068	1067	152583	9.145076098	13.4329378	8.2492612	10.3325612	12.74967996	14.24967996	0	,152576	,152576	AF
1069	1068	152662	17.5233041	12.2862588	16.6658612	18.3325612	11.58307996	12.99967996	0			AF
1070	1069	152669	17.368036	13.08987021	16.5825612	17.9991612	12.41637996	13.58307996	0	,149128,150553,152689,151954,153392	,151954,153392	AF
1071	1070	152689	19.6112656	12.94577339	18.9991612	20.3325612	12.33307996	13.41637996	0	,149128,150553	,149128,150553	AF
1072	1071	152973	42.34849226	12.79297778	41.9991612	42.8324612	12.49967996	13.08307996	0			AF
1073	1072	153392	18.5539437	12.45384718	17.7491612	19.3325612	11.74967996	13.08307996	0			AF
1074	1073	153662	39.8896728	12.39081143	39.4157612	40.5824612	11.66637996	13.08307996	0			AF
1075	1074	153673	41.34279514	12.86190531	40.5824612	42.0824612	12.16637996	13.33307996	0			AF
1076	1075	153696	42.77750309	12.42015517	42.4990612	43.1657612	11.99967996	12.83307996	0			AF
1077	1076	153753	-11.93147898	12.05380579	-12.3340388	-11.3340388	11.41637996	12.91637996	0			AF
1078	1077	153857	-3.989206575	12.09899	-4.5840388	-3.4173388	11.58307996	12.74967996	0	,163210	,163210	AF
1079	1078	154026	9.322808912	12.05516512	8.4159612	10.6658612	11.41637996	12.74967996	1	,161928	,161928	AF
1080	1079	154268	30.53691518	12.23892702	29.6658612	31.1658612	11.16637996	13.16637996	0	,155705	,155705	AF
1081	1080	154324	36.29994842	12.45117165	35.4157612	36.9991612	11.83307996	12.99967996	0			AF
1082	1081	154542	-5.727885995	11.82256634	-6.4173388	-5.2507388	10.99977996	12.66637996	0	,161037	,161037	AF
1083	1082	154746	9.697892638	11.77151132	8.8325612	10.6658612	10.99977996	12.66637996	0	,161224	,161224	AF
1084	1083	154765	11.77799313	12.11121414	11.0825612	12.6658612	11.41637996	12.66637996	0			AF
1085	1084	154787	13.58234471	11.44852316	12.9992612	14.3325612	10.08307996	12.66637996	0			AF
1086	1085	155080	38.65668913	12.15603337	37.9157612	39.4157612	11.66637996	12.66637996	0			AF
1087	1086	155143	-15.37173202	12.8673154	-16.4173388	-14.2506388	12.41637996	13.33307996	0			AF
1088	1087	155203	-11.2952556	12.23801449	-11.9173388	-10.7506388	11.66637996	12.74967996	0			AF
1089	1088	155243	-8.589258375	11.75738014	-9.2506388	-7.9173388	10.41637996	12.66637996	0	,166076,172945,172951,168358,165347,166092,176894,168366,160282	,165347,166092,160282	AF
1090	1089	155260	-7.305796189	12.20037722	-8.0006388	-6.5840388	11.58307996	12.83307996	0	,169136,160295	,160295	AF
1091	1090	155261	-6.429543087	11.78519359	-7.0007388	-5.7507388	11.16637996	12.58307996	0	,170673,168392,166874	,166874	AF
1092	1091	155372	1.971569972	12.55535143	0.9159612	2.7492612	11.83307996	13.66637996	2	,166076,172945,172951,168358,165347,166092,176894,168366,160282,155243,169136,148089,160295,135408,170673,168392,166874,161037,155261,155260,154542,149528,150242,136127,144566,139643,140345,131938,132631,132627,131242,98059,125085,121028,121702,102584,119009,106486,109759,109758,118347,118358,135466,122417,134762,123090,123767,134772,129234,136892,147458,136899,136898,137604,138315,148891,143225,…	,147486,147485,151768	AF
1093	1092	155374	2.913041203	13.48475177	2.3325612	3.8325612	12.41637996	14.74967996	0	,74874,77420,83251,83899,89082,88465,89113,87139,95522,94898,101982,102670,104616,103933,104602,103937,108519,120477,115773,112462,109143,109170,110480,109821,109816,112430,111125,111783,113075,115737,117073,118393,119084,124487,129286,125837,125178,132720,136227,136226,144656,146075	,146075	AF
1094	1093	155500	12.58759604	11.95142034	11.8325612	13.4158612	11.49977996	12.58307996	0			AF
1095	1094	155501	12.83367352	12.70915016	12.1658612	13.4992612	12.33307996	13.08307996	0	,154765	,154765	AF
1096	1095	155538	16.38628037	11.96409738	15.7492612	16.9158612	11.16637996	12.66637996	0	,174854,165663,157708	,157708	AF
1097	1096	155705	29.95750596	12.29060629	29.4158612	30.4991612	11.83307996	12.83307996	0			AF
1098	1097	156330	22.08736382	13.2140758	21.6658612	22.4991612	12.41637996	14.24967996	0	,137164,140672,148440	,148440	AF
1099	1098	156818	2.152028714	11.24124281	1.5825612	2.7492612	10.08307996	12.41637996	0			AF
1100	1099	157113	27.55009137	13.31742475	26.9991612	27.9991612	12.24967996	14.16637996	0	,138615,142830	,142830	AF
1101	1100	157312	-15.48674181	12.39439086	-16.3339388	-14.6673388	12.08307996	12.74967996	0			AF
1102	1101	157472	-3.216669038	12.78257359	-4.0840388	-2.5840388	11.91637996	13.58307996	1	,144582,149554,163210,152417,153857	,149554,152417,153857	AF
1103	1102	157708	17.40712304	11.64355084	16.7492612	18.1658612	11.08307996	12.41637996	0	,174854,165663	,165663	AF
1104	1103	157823	26.36584712	12.91358666	25.8324612	26.9158612	12.24967996	13.49967996	0			AF
1105	1104	157899	32.94437395	11.98730267	31.7491612	33.7491612	11.49977996	12.58307996	0	,138615,142830,149904,169521,159254,181186,162849,157823,150647,174150,175729,174151,157113,160704,168011,158576,190444,177311,189683,167282,165056,174174,196547,186622,181209,186624,174966,258554,173410,179667,180444,188937,178894,179672,260456,254251,204810,216720,213410,201095,196566,191234,178909,178907,183559,181238,256668,248627,236894,214755,204086,258984,262682,260105,255465,254658,209939…	,162218,159336	AF
1106	1105	158213	-1.32484047	12.88149254	-1.9173388	-0.7507388	11.99967996	13.91637996	16	,151724	,151724	AF
1107	1106	158576	29.2236303	12.71450535	28.5824612	29.8324612	12.08307996	13.24967996	0			AF
1108	1107	158777	-13.11266387	11.82265262	-14.0840388	-12.1673388	10.99977996	12.58307996	0			AF
1109	1108	158819	-11.08845184	11.54937534	-11.8340388	-10.4173388	10.99977996	12.16637996	0	,167567	,167567	AF
1110	1109	158994	5.345411918	12.10914946	4.0825612	6.8325612	11.58307996	12.58307996	0			AF
1111	1110	159254	25.2701598	12.92154874	24.3325612	26.0824612	12.08307996	13.49967996	0	,149904	,149904	AF
1112	1111	159336	32.03368406	12.05567996	31.3324612	32.6658612	11.49977996	12.58307996	0			AF
1113	1112	159445	41.76119273	12.29540176	41.3324612	42.2490612	11.91637996	12.58307996	0			AF
1114	1113	159484	-14.31651554	12.50937168	-15.0840388	-13.5840388	11.83307996	13.16637996	0			AF
1115	1114	159839	14.2333582	11.3388212	13.4158612	14.9158612	10.74977996	12.08307996	0			AF
1116	1115	159934	22.91128351	12.30872355	22.3325612	23.5825612	11.58307996	13.24967996	0	,151299,152016	,151299,152016	AF
1117	1116	160282	-8.233716647	11.12188305	-8.8340388	-7.8340388	10.24977996	11.99967996	1	,176894,168366	,168366	AF
1118	1117	160295	-7.4414966	11.37398661	-8.0006388	-6.9173388	10.83307996	11.99967996	0	,169136	,169136	AF
1119	1118	160704	26.50988546	13.36232847	25.4158612	27.2491612	11.83307996	14.24967996	0			AF
1120	1119	161037	-4.99737632	11.85056423	-5.5840388	-4.5007388	11.24977996	12.33307996	0			AF
1121	1120	161068	-2.50321989	12.37470387	-3.2507388	-1.8340388	11.83307996	12.99967996	1	,144582,149554,163210,152417,153857,157472	,157472	AF
1122	1121	161142	2.629661813	11.0824937	1.9992612	3.3325612	10.08307996	12.08307996	0	,161865	,161865	AF
1123	1122	161224	9.527847927	10.82371541	8.7492612	10.2492612	9.91637996	11.91637996	0			AF
1124	1123	161359	21.98239114	12.15103374	21.3325612	22.5825612	11.66637996	12.66637996	0	,137164,140672,148440,151299,152016,156330,159934	,156330,159934	AF
1125	1124	161638	-14.40255538	11.82097343	-15.5840388	-13.5006388	11.49977996	12.24967996	0	,158777,159484	,158777,159484	AF
1126	1125	161865	3.151880195	10.77736895	2.5825612	3.7492612	9.99977996	11.83307996	0			AF
1127	1126	161868	3.57446287	12.82910459	3.0825612	4.0825612	11.74967996	13.83307996	0	,132055,134830,143255,147508,150358	,150358	AF
1128	1127	161928	8.316694199	11.47650029	7.3325612	9.0825612	10.49977996	12.33307996	11			AF
1129	1128	162218	33.15897897	11.47873958	31.9991612	33.9991612	11.08307996	11.91637996	0	,138615,142830,149904,169521,159254,181186,162849,157823,150647,174150,175729,174151,157113,160704,168011,158576,190444,177311,189683,167282,165056,174174,196547,186622,181209,186624,174966,258554,173410,179667,180444,188937,178894,179672,260456,254251,204810,216720,213410,201095,196566,191234,178909,178907,183559,181238,256668,248627,236894,214755,204086,258984,262682,260105,255465,254658,209939…	,165850	AF
1130	1129	162248	35.85362123	11.72175374	35.1657612	36.5824612	11.24977996	12.16637996	0			AF
1131	1130	162849	25.02635162	12.22978455	24.4158612	25.6658612	11.66637996	12.83307996	0			AF
1132	1131	162955	34.47435494	11.0874497	33.9157612	34.9991612	10.24977996	11.74967996	0	,162990,166655,168168,174312,178240,179015,179790,178228,175077,188271,182874,178208,178986,173488,169651,166619	,166619	AF
1133	1132	162990	37.17540292	11.82504665	36.7491612	37.6657612	10.99977996	12.74967996	0			AF
1134	1133	163210	-4.614954016	11.29141214	-5.3340388	-3.8340388	10.83307996	11.66637996	1			AF
1135	1134	163311	5.457088821	11.61298644	4.1659612	6.7492612	11.16637996	11.99967996	0			AF
1136	1135	163387	10.26400326	11.08482553	9.7492612	10.9158612	10.49977996	11.66637996	0			AF
1137	1136	164225	19.92390239	12.08964464	19.3325612	20.6658612	11.49977996	12.58307996	0			AF
1138	1137	164509	50.29575435	11.34641672	49.8324612	50.7490612	11.08307996	11.66637996	0			AF
1139	1138	164737	1.488460881	11.45548627	0.4992612	2.1659612	10.33307996	12.24967996	0			AF
1140	1139	164770	4.68772203	12.51619053	3.7492612	5.9992612	11.41637996	13.08307996	0	,135574,136974,138370,143301,144715,143286,149673,146116,146109,149660,150373,151797,158994,163311	,151797,158994,163311	AF
1141	1140	165056	28.2160383	12.31827602	27.8324612	28.8324612	11.41637996	13.16637996	0	,150647	,150647	AF
1142	1141	165211	40.3153335	11.27766974	39.4991612	41.1657612	10.74977996	11.74967996	0	,193658,187551,179820,172001	,172001	AF
1143	1142	165347	-10.02120805	11.3043102	-10.6673388	-9.1673388	10.66637996	11.83307996	0	,166076	,166076	AF
1144	1143	165663	17.56580321	10.88691361	16.9158612	18.2491612	10.24977996	11.41637996	0	,174854	,174854	AF
1145	1144	165850	32.13862754	10.72908199	31.3324612	32.8324612	10.33307996	11.41637996	0	,138615,142830,149904,169521,159254,181186,162849,157823,150647,174150,175729,174151,157113,160704,168011,158576,190444,177311,189683,167282,165056,174174,196547,186622,181209,186624,174966,258554,173410,179667,180444,188937,178894,179672,260456,254251,204810,216720,213410,201095,196566,191234,178909,178907,183559,181238,256668,248627,236894,214755,204086,258984,262682,260105,255465,254658,209939…	,175816,175815,168096,169620	AF
1146	1145	166076	-10.9340185	10.95640284	-11.5840388	-10.4173388	10.33307996	11.58307996	0			AF
1147	1146	166092	-9.19948857	9.910002639	-9.5840388	-8.8340388	8.66637996	11.33307996	0	,172945,172951,168358	,168358	AF
1148	1147	166167	-3.116679792	11.69140346	-3.9173388	-2.2507388	11.24977996	12.08307996	0	,144582,149554,163210,152417,153857,157472,161068	,161068	AF
1149	1148	166252	3.48714442	11.64606171	2.4992612	4.3325612	10.58307996	12.66637996	0	,166076,172945,172951,74874,168358,165347,166092,77420,176894,168366,160282,155243,169136,148089,160295,83251,135408,83899,170673,168392,166874,161037,155261,155260,154542,89082,88465,89113,87139,149528,150242,136127,144566,95522,139643,140345,131938,132631,132627,131242,98059,94898,125085,121028,121702,101982,102584,119009,102670,106486,104616,103933,104602,103937,109759,109758,118347,108519,120…	,155374,155372,156818,161142,161868,164770	AF
1150	1149	166387	16.32836741	11.0990565	15.4158612	17.4991612	10.33307996	11.58307996	0			AF
1151	1150	166619	35.27307903	10.63456161	34.7491612	35.7491612	9.66637996	11.58307996	0	,162990,166655,168168,174312,178240,179015,179790,178228,175077,188271,182874,178208,178986,173488,169651	,178986,173488,169651	AF
1152	1151	166655	37.65537358	11.7400458	37.1657612	38.1657612	11.08307996	12.33307996	0	,162990	,162990	AF
1153	1152	166732	49.39743404	11.04974776	48.9157612	49.8324612	10.83307996	11.33307996	0			AF
1154	1153	166874	-6.379433454	10.87599795	-7.3340388	-5.3340388	10.16637996	11.33307996	0	,170673,168392	,170673,168392	AF
1155	1154	167282	27.3583065	12.08193533	26.9158612	27.9158612	11.08307996	13.24967996	0	,138615,142830,157113,160704	,157113,160704	AF
1156	1155	167452	41.07370739	11.65272335	39.9991612	41.8324612	11.08307996	12.24967996	0	,193658,187551,179820,172001,165211	,165211	AF
1157	1156	167453	41.96407514	10.78279652	41.3324612	42.7490612	10.16637996	11.41637996	0	,193658,187551,179820,172001,165211,175138,167452	,175138,167452	AF
1158	1157	167567	-11.86944175	10.89342391	-12.3340388	-11.3340388	10.41637996	11.49977996	0			AF
1159	1158	167701	-0.703789908	11.82288116	-1.3340388	-0.1673388	11.08307996	12.58307996	4	,151724,158213	,158213	AF
1160	1159	167841	10.47379468	10.63392442	9.6658612	11.3325612	9.83307996	11.41637996	2	,178677	,178677	AF
1161	1160	167887	15.27508292	10.48346468	13.8325612	16.4992612	9.49977996	11.16637996	0	,198675,198683,194142,197941,187267,181857,170928	,170928	AF
1162	1161	168011	25.273178	11.6323043	24.5825612	25.8324612	10.91637996	12.83307996	0	,149904,159254,162849	,159254,162849	AF
1163	1162	168096	31.68036817	11.339362	30.9158612	32.5824612	10.83307996	11.99967996	0			AF
1164	1163	168168	38.96318369	11.37757168	38.1657612	39.6657612	10.83307996	11.83307996	0			AF
1165	1164	168293	-14.0698547	11.30306916	-14.8340388	-13.3340388	10.83307996	11.74967996	0			AF
1166	1165	168358	-9.953262225	10.42072489	-10.5006388	-9.2506388	9.33307996	11.16637996	0	,172945,172951	,172945,172951	AF
1167	1166	168366	-8.688449285	9.839022686	-9.0840388	-8.3340388	8.58307996	11.08307996	0	,176894	,176894	AF
1168	1167	168392	-6.766858396	10.33223575	-7.2507388	-6.4173388	9.66637996	11.08307996	0			AF
1169	1168	168993	43.00149607	10.68604471	42.5824612	43.6657612	10.08307996	11.16637996	0			AF
1170	1169	169136	-7.576658219	10.24972775	-8.0006388	-7.1673388	9.41637996	10.99977996	0			AF
1171	1170	169239	1.087130804	11.18496099	0.5825612	1.5825612	10.41637996	11.83307996	0	,164737	,164737	AF
1172	1171	169464	18.89565815	11.43355598	18.1658612	19.7491612	10.83307996	12.16637996	0			AF
1173	1172	169521	23.91503106	11.71910927	23.3325612	24.4991612	10.83307996	12.58307996	0			AF
1174	1173	169620	33.33578844	10.78722394	32.6658612	34.1657612	10.24977996	11.33307996	0			AF
1175	1174	169651	36.17556389	11.16668746	35.2491612	36.9991612	10.49977996	11.91637996	0			AF
1176	1175	169803	50.46366985	10.97053531	49.8324612	51.1657612	10.66637996	11.24977996	0			AF
1177	1176	170174	16.84641587	10.4844054	15.6658612	18.3325612	9.99977996	10.99977996	0	,137164,140672,148440,151299,152016,156330,159934,161359,164225,171009,171778,175704,169464,176483,170987,170985,209063,181148,180371,184239,181127,210517,185007,186545,186536,205444,205433,203218,199462,197197,194182,194180,190363,189595,188818,185753,187290,185749,182659,177207,174049	,177207,174049	AF
1178	1177	170573	-14.20248299	10.87994305	-14.6673388	-13.8340388	10.41637996	11.33307996	0			AF
1179	1178	170673	-6.406630609	10.00244874	-7.0840388	-5.7507388	9.24977996	10.83307996	3			AF
1180	1179	170928	15.60222097	9.622431811	14.8325612	16.2492612	8.49977996	10.83307996	1	,198675,198683,194142,197941,187267,181857	,181857	AF
1181	1180	170985	20.01707038	11.56331112	19.0825612	20.9158612	10.74977996	12.24967996	0	,164225,169464	,164225,169464	AF
1182	1181	170987	20.87822096	11.65750246	19.9158612	21.5825612	10.58307996	12.66637996	0	,137164,140672,148440,151299,152016,156330,159934,161359	,161359	AF
1183	1182	171009	21.97237218	11.30872965	21.4991612	22.5825612	10.66637996	11.83307996	0			AF
1184	1183	171282	46.45272659	10.15993394	46.0824612	46.9990612	9.66637996	10.83307996	0			AF
1185	1184	171480	-3.699731361	10.91524317	-4.5007388	-2.9173388	10.24977996	11.49977996	0			AF
1186	1185	171573	5.473686594	10.87766089	4.7492612	6.0825612	10.41637996	11.49977996	0			AF
1187	1186	171778	22.69632605	11.09453638	21.8325612	23.4158612	10.49977996	11.74967996	0			AF
1188	1187	172001	40.17412982	10.38395683	39.5824612	40.8324612	9.83307996	11.24977996	1	,193658,187551,179820	,179820	AF
1189	1188	172058	46.84007441	10.28290418	46.4990612	47.2490612	9.83307996	10.74977996	0			AF
1190	1189	172283	-1.41029185	11.67802433	-2.1673388	-0.5007388	10.58307996	12.58307996	3			AF
1191	1190	172298	0.430804923	11.33160092	-0.2507388	1.0825612	10.49977996	12.16637996	2	,164737,169239	,169239	AF
1192	1191	172381	7.968464487	10.96168884	7.4992612	8.6659612	10.41637996	11.41637996	2	,173161	,173161	AF
1193	1192	172818	43.51532948	10.17134573	42.9990612	44.0824612	9.74977996	10.66637996	0			AF
1194	1193	172821	45.63378793	10.20322503	44.9990612	46.1657612	9.83307996	10.66637996	0			AF
1195	1194	172945	-10.72984676	10.07044044	-11.2506388	-10.1673388	9.16637996	10.74977996	0			AF
1196	1195	172951	-9.846932639	9.666719736	-10.4173388	-9.3340388	8.99977996	10.58307996	0			AF
1197	1196	173161	8.379140896	10.23381976	7.6659612	8.9992612	9.58307996	10.74977996	0			AF
1198	1197	173206	11.67059918	11.15291628	10.9992612	12.2492612	10.49977996	11.74967996	0	,178677,167841	,167841	AF
1199	1198	173410	28.97302535	11.30761815	28.4991612	29.4991612	10.41637996	11.99967996	0			AF
1200	1199	173488	34.96768113	9.64010327	34.4991612	35.5824612	8.83307996	10.74977996	0			AF
1201	1200	173596	43.90341727	9.981227487	43.4990612	44.2490612	9.58307996	10.58307996	0			AF
1202	1201	173694	-12.64049494	10.82104965	-13.0840388	-12.1673388	10.16637996	11.49977996	1			AF
1203	1202	174049	17.01018044	9.669478851	16.3325612	17.8325612	9.08307996	10.49977996	0			AF
1204	1203	174150	24.4858921	11.70053882	23.9991612	25.0825612	10.41637996	12.91637996	0	,169521	,169521	AF
1205	1204	174151	24.50007907	10.31534756	23.9991612	25.0825612	9.91637996	10.83307996	0	,169521,181186,174150,175729	,174150,175729	AF
1206	1205	174174	26.26112875	11.42716209	25.7491612	26.9991612	10.41637996	12.33307996	0	,157823	,157823	AF
1207	1206	174312	38.17050438	10.99570845	37.4991612	38.9157612	10.41637996	11.74967996	0	,162990,166655,168168	,166655,168168	AF
1208	1207	174441	48.7736609	10.58148254	47.8324612	49.6657612	9.99977996	10.99977996	0			AF
1209	1208	174458	50.04388292	10.33397227	48.9990612	51.0823612	9.83307996	10.91637996	0	,174441	,174441	AF
1210	1209	174625	-0.430104239	10.9635658	-1.3340388	0.3326612	10.33307996	11.99967996	2	,151724,158213,167701,172283	,167701,172283	AF
1211	1210	174854	18.52257297	10.59788654	17.9158612	19.0825612	9.83307996	11.24977996	0			AF
1212	1211	174966	26.81821883	11.2593839	26.4158612	27.4158612	10.24977996	12.58307996	0	,157823,174174	,174174	AF
1213	1212	175077	37.21159684	10.27588528	36.5824612	37.7491612	9.16637996	11.08307996	1	,162990,166655,168168,174312,178240,179015,179790,178228	,178228	AF
1214	1213	175138	42.18803168	10.00658458	41.3324612	43.3324612	9.49977996	10.66637996	0			AF
1215	1214	175172	44.32550175	9.823356073	43.7490612	44.7490612	9.41637996	10.41637996	0			AF
1216	1215	175412	-1.994307702	10.27410888	-2.5007388	-1.2507388	9.66637996	10.99977996	0			AF
1217	1216	175414	-1.735532588	11.03514936	-2.3340388	-1.0840388	10.08307996	11.91637996	0	,175412	,175412	AF
1218	1217	175483	4.684057969	11.02297888	3.9992612	5.2492612	10.24977996	11.58307996	0	,166076,172945,172951,74874,168358,165347,166092,77420,176894,168366,160282,155243,169136,148089,160295,83251,135408,83899,170673,168392,166874,161037,155261,155260,154542,89082,88465,89113,87139,149528,150242,136127,144566,95522,139643,140345,131938,132631,132627,131242,98059,94898,125085,121028,121702,101982,102584,119009,102670,106486,104616,103933,104602,103937,109759,109758,118347,108519,120…	,166252,171573	AF
1219	1218	175704	23.63823012	10.61071315	22.9991612	24.2491612	9.49977996	11.58307996	0			AF
1220	1219	175729	24.99308083	9.573905752	24.6658612	25.3325612	8.83307996	10.33307996	0	,181186	,181186	AF
1221	1220	175815	31.84399383	9.74254938	31.0824612	32.4991612	9.08307996	10.33307996	0	,138615,142830,149904,169521,159254,181186,162849,157823,150647,174150,175729,174151,157113,160704,168011,158576,190444,177311,189683,167282,165056,174174,196547,186622,181209,186624,174966,258554,173410,179667,180444,188937,178894,179672,260456,254251,204810,216720,213410,201095,196566,191234,178909,178907,183559,181238,256668,248627,236894,214755,204086,258984,262682,260105,255465,254658,209939…	,184367,185141,178944,178166	AF
1222	1221	175816	33.22335961	10.20352353	32.3324612	34.1657612	9.66637996	10.83307996	0	,178181	,178181	AF
1223	1222	175918	41.025095	9.778672568	40.4157612	41.7491612	8.99977996	10.58307996	0			AF
1224	1223	176045	-13.65065464	10.63030635	-14.1673388	-13.0840388	10.08307996	10.99977996	0			AF
1225	1224	176483	23.13593797	9.822953778	22.4158612	23.7491612	9.08307996	10.49977996	0	,175704	,175704	AF
1226	1225	176894	-8.14467388	9.580639973	-8.6673388	-7.6673388	8.91637996	10.24977996	0			AF
1227	1226	176963	-2.706898659	10.82375574	-3.1673388	-2.2507388	10.08307996	11.58307996	0	,144582,149554,163210,152417,153857,157472,161068,166167,171480	,166167,171480	AF
1228	1227	177001	0.813858878	10.22764807	-0.3340388	1.6659612	9.66637996	10.74977996	0	,164737,169239,172298	,172298	AF
1229	1228	177079	7.216519615	10.74527731	6.7492612	7.6659612	10.08307996	11.49977996	0	,173161,172381	,172381	AF
1230	1229	177141	12.51333082	10.57498235	11.9158612	13.0825612	9.99977996	11.16637996	0			AF
1231	1230	177207	18.13652606	9.095415224	17.4158612	18.7491612	7.74977996	10.24977996	0	,137164,140672,148440,151299,152016,156330,159934,161359,164225,171009,171778,175704,169464,176483,170987,170985,209063,181148,180371,184239,181127,210517,185007,186545,186536,205444,205433,203218,199462,197197,194182,194180,190363,189595,188818,185753,187290,185749,182659	,185753,187290,185749,182659	AF
1232	1231	177311	25.58331203	9.786513725	25.1658612	26.2491612	9.16637996	10.33307996	0			AF
1233	1232	178166	33.4468073	9.498218075	32.2491612	34.5824612	8.91637996	10.08307996	0	,182057	,182057	AF
1234	1233	178181	34.17466699	10.01386732	33.4991612	34.5824612	9.33307996	10.83307996	0			AF
1235	1234	178208	36.30719044	10.39786263	35.6657612	36.9157612	9.74977996	10.99977996	0	,162990,166655,168168,174312,178240,179015,179790,178228,175077	,175077	AF
1236	1235	178228	37.70126901	9.491847824	37.3324612	38.0824612	8.66637996	10.58307996	0	,162990,166655,168168,174312,178240,179015,179790	,179790	AF
1237	1236	178240	39.19398205	9.939772774	38.3324612	39.7491612	9.16637996	10.74977996	0			AF
1238	1237	178394	-13.35229605	10.19963789	-13.8340388	-12.8340388	9.74977996	10.66637996	2	,173694	,173694	AF
1239	1238	178677	9.414588592	9.801720126	8.8325612	9.9992612	9.33307996	10.24977996	2			AF
1240	1239	178894	28.3871015	11.4310809	27.6658612	29.4158612	9.91637996	12.49967996	0	,150647,158576,165056	,158576,165056	AF
1241	1240	178907	29.23676601	10.81178111	28.5824612	29.8324612	9.91637996	11.83307996	0			AF
1242	1241	178909	29.9569282	11.02302014	29.1658612	30.4991612	9.91637996	11.91637996	0			AF
1243	1242	178944	31.2430822	10.6204925	30.5824612	32.1658612	9.91637996	11.49977996	0			AF
1244	1243	178986	35.9932749	9.256330168	35.4991612	36.4991612	8.24977996	9.99977996	0	,162990,166655,168168,174312,178240,179015,179790,178228,175077,188271,182874,178208	,188271,182874,178208	AF
1245	1244	179015	38.67018865	10.47772479	37.7491612	39.6657612	9.83307996	10.99977996	0	,162990,166655,168168,174312,178240	,174312,178240	AF
1246	1245	179391	3.697826027	9.913248385	2.9992612	4.5825612	9.41637996	10.58307996	0			AF
1247	1246	179414	7.046129512	10.0819125	6.3325612	7.9992612	9.58307996	10.91637996	1	,173161,172381,177079	,177079	AF
1248	1247	179516	15.25277425	9.631209286	14.5825612	15.8325612	8.91637996	10.33307996	0			AF
1249	1248	179667	26.22992605	10.67603292	25.2491612	27.5824612	9.83307996	11.66637996	0	,149904,159254,162849,168011	,168011	AF
1250	1249	179672	27.60809353	10.80529897	27.1658612	27.9991612	9.83307996	11.91637996	0	,138615,142830,157823,157113,160704,167282,174174,174966	,167282,174966	AF
1251	1250	179790	38.30550745	9.5822659	37.7491612	38.9991612	9.08307996	10.33307996	0	,162990,166655,168168,174312,178240,179015	,179015	AF
1252	1251	179820	39.93592496	9.310717186	39.0824612	40.7491612	8.74977996	9.91637996	0	,193658,187551	,187551	AF
1253	1252	180058	-4.596299095	10.42458372	-5.1673388	-4.0840388	9.74977996	10.99977996	2			AF
1254	1253	180371	22.23032519	10.1067519	21.3325612	23.0825612	9.58307996	10.74977996	0	,175704,176483,181148	,176483,181148	AF
1255	1254	180444	26.54027404	9.987249894	24.8325612	27.5824612	9.24977996	10.91637996	0	,169521,181186,174150,175729,174151,177311,181209	,181209	AF
1256	1255	180746	-11.65798746	10.0379964	-12.1673388	-11.1673388	9.58307996	10.49977996	0			AF
1257	1256	180833	-5.17787267	10.21822469	-5.8340388	-4.6673388	9.33307996	11.08307996	2			AF
1258	1257	180877	-0.675280778	9.989683231	-1.2507388	-0.0840388	9.41637996	10.49977996	1	,151724,158213,167701,172283,175412,174625,175414	,174625,175414	AF
1259	1258	180945	4.613764578	10.25120298	3.8325612	5.4992612	9.66637996	10.91637996	4	,166076,172945,172951,74874,168358,165347,166092,77420,176894,168366,160282,155243,169136,148089,160295,83251,135408,83899,170673,168392,166874,161037,155261,155260,154542,89082,88465,89113,87139,149528,150242,136127,144566,95522,139643,140345,131938,132631,132627,131242,98059,94898,125085,121028,121702,101982,102584,119009,102670,106486,104616,103933,104602,103937,109759,109758,118347,108519,120…	,175483,179391	AF
1260	1259	180960	6.219929608	10.66895714	5.3325612	7.1659612	9.66637996	11.58307996	0			AF
1261	1260	181127	20.49624478	10.50993006	19.7491612	21.1658612	9.58307996	11.49977996	0			AF
1262	1261	181148	22.3208767	9.183438114	21.4158612	23.2491612	8.58307996	9.74977996	0			AF
1263	1262	181186	24.20476879	9.27484072	23.4991612	24.9158612	8.66637996	9.91637996	0			AF
1264	1263	181209	26.04277079	9.927947899	25.0825612	26.6658612	9.24977996	10.58307996	0	,169521,181186,174150,175729,174151,177311	,174151,177311	AF
1265	1264	181238	28.44523144	10.44645935	27.9991612	29.0824612	9.58307996	11.49977996	0	,173410	,173410	AF
1266	1265	181832	14.47404091	9.784082198	13.9158612	14.9158612	9.33307996	10.24977996	0	,179516	,179516	AF
1267	1266	181857	16.00067324	8.692345172	15.1658612	16.7492612	7.91637996	9.74977996	0	,198675,198683,194142,197941,187267	,194142,187267	AF
1268	1267	182031	30.39710877	10.34109122	29.9158612	30.7491612	9.58307996	11.16637996	0			AF
1269	1268	182057	33.33923323	8.986266413	32.4991612	34.4157612	8.49977996	9.66637996	0			AF
1270	1269	182246	48.07384536	10.13833787	47.4157612	48.7490612	9.41637996	10.91637996	0			AF
1271	1270	182274	50.37408141	9.672597545	49.9157612	50.8323612	9.41637996	9.99977996	0			AF
1272	1271	182585	11.61562336	10.20291657	10.9158612	12.3325612	9.49977996	10.83307996	4	,178677,167841,173206,177141	,173206,177141	AF
1273	1272	182659	19.24057269	10.22914414	18.1658612	20.1658612	9.41637996	10.91637996	0	,137164,140672,148440,151299,152016,156330,159934,161359,164225,169464,170987,170985	,170987,170985	AF
1274	1273	182874	36.67186817	9.555309647	36.0824612	37.1657612	9.08307996	9.99977996	0			AF
1275	1274	183362	12.31116437	8.982100759	11.7492612	12.7492612	8.33307996	9.66637996	0	,179516,181832,192577,188771,189536,184926,193344,184918,184917,184914	,184914	AF
1276	1275	183559	27.96379889	9.497234654	27.1658612	28.5824612	8.99977996	10.16637996	0	,138615,142830,149904,169521,159254,181186,162849,157823,150647,174150,175729,174151,157113,160704,168011,158576,177311,167282,165056,174174,181209,174966,179667,180444,178894,179672	,179667,180444,178894,179672	AF
1277	1276	183580	29.36088202	9.279731784	28.3324612	30.3324612	8.91637996	9.66637996	0	,138615,142830,149904,169521,159254,181186,162849,157823,150647,174150,175729,174151,157113,160704,168011,158576,190444,177311,189683,167282,165056,174174,196547,186622,181209,186624,174966,173410,179667,180444,188937,178894,179672,204810,216720,213410,201095,196566,191234,178909,178907,183559,181238,214755,204086,209939,185113,191248,223949,212758,210675,205576,196587,197344,191249,187422	,183559,185113,187422	AF
1278	1277	183957	-3.067809134	9.969524929	-3.6673388	-2.3340388	9.33307996	10.58307996	0	,144582,149554,163210,152417,153857,157472,161068,166167,171480,176963	,176963	AF
1279	1278	184239	21.43470085	8.824748035	20.7491612	21.9991612	8.16637996	9.41637996	0			AF
1280	1279	184354	30.36652579	8.462264041	29.9991612	30.7491612	7.08307996	9.41637996	0	,258554,260456,254251,256668,248627,236894,258984,262682,260105,255465,254658,259338,257801,258187,255853,256244,253867,253064,247018,240760,250252,251054,249818,249414,250678,251473,249865,247418,242866,242829,241596,242018,242006,241145,240314,238176,237298,236427,233791,232920,233362,229745,230202,224493,220568,212093,209241,201124	,201124	AF
1281	1280	184363	30.87988903	8.438367999	30.4991612	31.2491612	6.99977996	9.41637996	0	,209248,195081	,195081	AF
1282	1281	184367	30.91476293	9.666059379	30.1658612	31.4991612	9.08307996	10.33307996	0	,138615,142830,149904,169521,159254,181186,162849,157823,150647,174150,175729,174151,157113,160704,168011,158576,190444,177311,189683,167282,165056,174174,196547,186622,181209,186624,174966,258554,173410,179667,180444,188937,178894,179672,260456,254251,204810,216720,213410,201095,196566,191234,178909,178907,183559,181238,256668,248627,236894,214755,204086,258984,262682,260105,255465,254658,209939…	,183580,184354,182031,184363	AF
1283	1282	184548	45.81158716	9.522715752	44.9157612	46.5824612	8.91637996	9.99977996	0			AF
1284	1283	184711	-4.310887616	9.610856656	-4.8340388	-3.7507388	8.91637996	10.33307996	0	,180058,180833	,180058,180833	AF
1285	1284	184816	3.79319406	9.187061868	2.9992612	4.5825612	8.74977996	9.58307996	0			AF
1286	1285	184914	12.94271066	9.74168232	12.2492612	13.5825612	8.99977996	10.33307996	0	,179516,181832,192577,188771,189536,184926,193344,184918,184917	,184918,184917	AF
1287	1286	184917	12.84904924	8.489148156	12.4992612	13.3325612	7.74977996	9.33307996	0	,192577,193344	,192577,193344	AF
1288	1287	184918	13.48890057	8.889270283	12.9992612	13.9158612	8.16637996	9.58307996	1	,179516,181832,188771,189536,184926	,188771,189536,184926	AF
1289	1288	184926	13.82149591	9.991938601	13.3325612	14.2492612	9.16637996	10.83307996	0	,179516,181832	,181832	AF
1290	1289	185007	21.24283269	10.21175386	20.3325612	21.9158612	9.24977996	11.16637996	0	,171009,171778	,171009,171778	AF
1291	1290	185113	29.56456174	9.895439205	28.9158612	30.1658612	9.24977996	10.91637996	0	,173410,178909,178907,181238	,178909,178907,181238	AF
1292	1291	185141	32.16423529	8.6909108	31.4991612	32.7491612	7.83307996	9.49977996	0	,192083,222895,219327,218714,216791,210711,210710,206361,203397,198138,198137,196629,194358,193588,192055,187457,191278,185912	,187457,185912	AF
1293	1292	185467	-5.633651671	9.701456077	-6.2507388	-5.0007388	9.08307996	10.24977996	5			AF
1294	1293	185749	17.79855383	8.379171241	17.1658612	18.2491612	7.49977996	9.24977996	0	,209063,210517,205433,203218,199462,197197,188818	,199462,197197,188818	AF
1295	1294	185753	19.36831041	9.583715385	18.4158612	20.4158612	9.08307996	10.41637996	0	,181127	,181127	AF
1296	1295	185912	31.54386917	8.452777926	31.1658612	31.9158612	7.24977996	9.24977996	0	,191278	,191278	AF
1297	1296	186139	49.51074869	9.523636799	48.6657612	50.6657612	9.08307996	9.99977996	0			AF
1298	1297	186328	2.220257315	9.692080743	1.5825612	2.7492612	8.99977996	10.16637996	0			AF
1299	1298	186359	4.560898874	8.614412635	3.9992612	5.0825612	7.99977996	9.16637996	2			AF
1300	1299	186536	20.82243717	10.45010823	19.4991612	21.9158612	9.08307996	11.91637996	0			AF
1301	1300	186545	20.92932468	8.959395037	20.3325612	21.6658612	8.08307996	9.83307996	0	,171009,171778,175704,176483,181148,180371,184239,185007	,180371,184239,185007	AF
1302	1301	186622	26.05620127	9.026787121	25.1658612	26.8324612	8.49977996	9.41637996	0	,190444,189683	,190444,189683	AF
1303	1302	186624	26.73200365	8.454010146	26.1658612	27.1658612	7.83307996	9.24977996	0	,190444,189683,196547,186622	,196547,186622	AF
1304	1303	186841	44.06328345	9.324424171	42.7490612	45.0824612	8.91637996	9.74977996	0			AF
1305	1304	187267	16.53800045	8.290684446	15.9158612	16.9992612	7.49977996	9.16637996	0	,197941	,197941	AF
1306	1305	187290	19.74001917	9.00231104	18.4158612	20.7491612	8.58307996	9.66637996	0	,171009,171778,175704,176483,181148,180371,184239,185007,186545,186536,205444,194182,194180,190363,189595	,186545,186536,189595	AF
1307	1306	187422	28.66185361	8.703730934	27.7491612	29.4991612	8.08307996	9.16637996	0	,190444,189683,196547,186622,186624,188937,204810,216720,213410,201095,196566,191234,214755,204086,209939,191248,223949,212758,210675,205576,196587,197344,191249	,196566,191234,191248,191249	AF
1308	1307	187457	33.54350819	8.590590368	32.3324612	34.7491612	8.16637996	9.08307996	0	,192083,222895,219327,218714,216791,210711,210710,206361,203397,198138,198137,196629,194358,193588,192055	,194358,193588,192055	AF
1309	1308	187551	39.68663428	8.494141698	38.9991612	40.3324612	7.91637996	9.08307996	1	,193658	,193658	AF
1310	1309	187679	-12.68379199	9.744923686	-13.2506388	-12.2506388	8.91637996	10.33307996	0			AF
1311	1310	187902	4.96990522	9.283921526	4.2492612	5.4992612	8.24977996	9.83307996	0	,166076,172945,172951,74874,168358,165347,166092,77420,176894,168366,160282,155243,169136,148089,160295,83251,135408,83899,170673,168392,166874,161037,155261,155260,154542,89082,88465,89113,87139,149528,150242,136127,144566,95522,139643,140345,131938,132631,132627,131242,98059,94898,125085,121028,121702,101982,102584,119009,102670,106486,104616,103933,104602,103937,109759,109758,118347,108519,120…	,180945,184816,186359	AF
1312	1311	188271	36.59991558	8.451373806	36.1657612	36.9991612	7.74977996	9.16637996	0			AF
1313	1312	188403	46.69104909	9.064919702	45.9990612	47.2490612	8.49977996	9.74977996	0	,184548	,184548	AF
1314	1313	188446	-12.34536247	9.312747336	-13.1673388	-11.8340388	8.74977996	10.24977996	0	,180746	,180746	AF
1315	1314	188606	0.546425623	9.600792041	-0.1673388	1.5825612	8.83307996	10.24977996	0	,164737,169239,172298,177001	,177001	AF
1316	1315	188733	10.65412763	9.804095953	9.9992612	11.2492612	8.83307996	10.74977996	0			AF
1317	1316	188771	14.59872659	8.949991856	13.9158612	15.2492612	8.49977996	9.41637996	0			AF
1318	1317	188818	17.32599251	8.595114382	16.9158612	17.9158612	7.91637996	9.16637996	0			AF
1319	1318	188937	27.11168819	7.769303093	26.4158612	27.8324612	6.66637996	8.91637996	0			AF
1320	1319	189174	47.5816618	9.783686885	47.1657612	48.0824612	8.83307996	10.74977996	0			AF
1321	1320	189209	49.58740853	9.04918374	48.9157612	50.4990612	8.83307996	9.41637996	0			AF
1322	1321	189352	-1.869357273	8.68970687	-2.4173388	-1.2507388	7.83307996	9.24977996	0	,144582,149554,163210,152417,153857,157472,161068,166167,171480,176963,183957,190867,195448	,195448	AF
1323	1322	189356	-1.604603019	9.438622181	-2.5007388	-0.9173388	8.74977996	9.99977996	0	,151724,158213,167701,172283,175412,174625,175414,180877	,180877	AF
1324	1323	189438	5.8826188	9.56641976	5.3325612	6.4159612	8.74977996	10.24977996	0	,173161,172381,177079,179414,180960	,179414,180960	AF
1325	1324	189536	14.25811907	8.192634558	13.4158612	15.2492612	7.58307996	8.83307996	0			AF
1326	1325	189595	19.14063764	8.238689735	18.0825612	20.2491612	7.58307996	8.91637996	0	,205444,194182,194180,190363	,194182,194180,190363	AF
1327	1326	189683	25.80834796	7.957389319	25.1658612	26.3324612	7.24977996	8.83307996	0			AF
1328	1327	190086	-3.686404674	9.199797995	-4.3340388	-3.0840388	8.33307996	10.24977996	0	,180058,180833,184711	,184711	AF
1329	1328	190207	5.453111198	8.596062612	5.0825612	6.2492612	7.83307996	9.33307996	1	,166076,172945,172951,74874,168358,165347,166092,77420,176894,168366,160282,155243,169136,148089,160295,83251,135408,83899,170673,168392,166874,161037,155261,155260,154542,89082,88465,89113,87139,149528,150242,136127,144566,95522,139643,140345,131938,132631,132627,131242,98059,94898,125085,121028,121702,101982,102584,119009,102670,106486,104616,103933,104602,103937,109759,109758,118347,108519,120…	,187902,189438	AF
1330	1329	190363	20.11897971	8.404039191	19.1658612	20.8325612	7.74977996	8.99977996	0			AF
1331	1330	190444	25.12418024	8.465651498	24.1658612	25.9991612	7.83307996	8.91637996	0			AF
1332	1331	190713	47.46612734	9.032217908	46.8324612	48.4157612	8.24977996	10.16637996	0	,184548,188403,189174	,188403,189174	AF
1333	1332	190867	-2.833025365	9.105768343	-3.4173388	-2.2507388	8.58307996	9.66637996	0	,144582,149554,163210,152417,153857,157472,161068,166167,171480,176963,183957	,183957	AF
1334	1333	190973	6.102504138	8.724749298	5.3325612	6.9159612	7.66637996	9.66637996	2	,166076,172945,172951,74874,168358,165347,166092,77420,176894,168366,160282,155243,169136,148089,160295,83251,135408,83899,170673,168392,166874,161037,155261,155260,154542,89082,88465,89113,87139,149528,150242,136127,144566,95522,139643,140345,131938,132631,132627,131242,98059,94898,125085,121028,121702,101982,102584,119009,102670,106486,104616,103933,104602,103937,109759,109758,118347,108519,120…	,190207	AF
1335	1334	191234	27.60274993	8.799529961	26.8324612	28.3324612	8.16637996	9.33307996	0	,190444,189683,196547,186622,186624,188937	,186624,188937	AF
1336	1335	191248	28.7322846	8.031904372	28.1658612	29.4158612	7.16637996	8.66637996	0			AF
1337	1336	191249	29.88632815	8.222075741	29.3324612	30.4158612	6.99977996	8.99977996	0	,214755,204086,209939,223949,212758,210675,205576,196587,197344	,205576,196587,197344	AF
1338	1337	191278	32.00144171	7.545974169	31.6658612	32.4158612	6.49977996	8.74977996	0			AF
1339	1338	191506	-11.89653213	9.067089315	-13.0006388	-10.9173388	8.41637996	9.91637996	0			AF
1340	1339	191574	-7.414494907	9.032061779	-8.1673388	-6.9173388	8.49977996	9.66637996	0			AF
1341	1340	191784	11.0692569	8.14905505	10.2492612	11.9158612	7.41637996	8.66637996	0	,198631	,198631	AF
1342	1341	192055	32.56819182	7.510407415	32.0824612	32.9991612	6.33307996	8.58307996	0			AF
1343	1342	192083	35.57994602	8.534136429	34.6657612	36.2491612	7.66637996	9.33307996	0			AF
1344	1343	192247	48.40140635	8.843243285	47.7490612	48.9990612	8.16637996	9.41637996	0	,184548,188403,189174,190713	,190713	AF
1345	1344	192358	-5.800639106	8.984929607	-6.5007388	-5.1673388	8.41637996	9.49977996	3	,185467	,185467	AF
1346	1345	192416	-0.964469963	8.799276577	-1.6673388	-0.2507388	7.99977996	9.58307996	0	,144582,149554,163210,152417,153857,157472,161068,151724,166167,158213,171480,176963,167701,183957,172283,175412,174625,175414,190867,180877,195448,189352,189356	,189352,189356	AF
1347	1346	192453	2.01719964	8.915131445	1.4992612	2.6659612	8.33307996	9.66637996	0	,186328	,186328	AF
1348	1347	192577	12.27814504	7.85448216	11.9158612	12.7492612	7.24977996	8.58307996	0			AF
1349	1348	192975	45.27123352	8.947585217	44.7490612	45.8324612	8.24977996	9.83307996	0	,186841	,186841	AF
1350	1349	193104	-7.886532866	8.508904252	-8.6673388	-6.9173388	8.16637996	8.91637996	0	,191574	,191574	AF
1351	1350	193344	13.0897598	7.686786175	12.6658612	13.4992612	6.91637996	8.49977996	0			AF
1352	1351	193588	34.09980469	7.964359151	32.8324612	35.0824612	7.49977996	8.41637996	1	,222895,219327,218714,216791,210711,210710,206361,203397,198138,198137,196629	,198138,198137,196629	AF
1353	1352	193658	38.67400571	8.762542614	37.9991612	39.3324612	8.16637996	9.24977996	2			AF
1354	1353	193823	-10.16939316	8.716950808	-10.8340388	-9.3340388	8.24977996	9.24977996	0			AF
1355	1354	194033	7.302845819	9.132240244	6.6659612	8.2492612	8.16637996	10.08307996	2			AF
1356	1355	194142	15.52172056	7.363911922	14.7492612	16.1658612	6.49977996	8.33307996	0	,198675,198683	,198683	AF
1357	1356	194180	18.88070679	7.559647852	18.3325612	19.4158612	6.83307996	8.33307996	0	,205444	,205444	AF
1358	1357	194182	20.13438436	7.47991727	19.1658612	21.1658612	6.66637996	8.33307996	0			AF
1359	1358	194358	34.94920031	8.104375374	33.8324612	35.8324612	7.41637996	8.66637996	0	,192083	,192083	AF
1360	1359	194401	37.24476346	8.333079092	36.4991612	38.0824612	7.41637996	9.33307996	0			AF
1361	1360	194709	-0.223207914	8.963899268	-0.5840388	0.0826612	8.16637996	9.91637996	0			AF
1362	1361	194833	10.34255555	7.739755615	9.7492612	11.0825612	7.24977996	8.24977996	0	,200125	,200125	AF
1363	1362	195081	31.35686084	7.408807109	30.6658612	32.0824612	6.16637996	8.33307996	0	,209248	,209248	AF
1364	1363	195448	-2.501732336	8.104944587	-3.1673388	-1.9173388	7.41637996	8.83307996	0	,144582,149554,163210,152417,153857,157472,161068,166167,171480,176963,183957,190867	,190867	AF
1365	1364	195467	-1.286917588	7.757254521	-1.9173388	-0.4173388	7.16637996	8.24977996	0			AF
1366	1365	195560	7.706767231	8.766889677	7.1659612	8.1659612	8.08307996	9.41637996	0			AF
1367	1366	195585	8.977716311	8.763629821	8.4159612	9.5825612	8.08307996	9.41637996	0			AF
1368	1367	195755	23.54498342	8.54968349	22.7491612	24.2491612	8.08307996	9.16637996	0			AF
1369	1368	195971	41.25833286	8.806045015	40.5824612	41.8324612	8.08307996	9.41637996	0			AF
1370	1369	196325	8.343471313	8.927307377	7.9159612	8.9158612	7.99977996	9.74977996	1			AF
1371	1370	196547	26.27828238	7.435217442	25.7491612	26.7491612	6.74977996	8.08307996	0			AF
1372	1371	196566	27.55288116	7.103787135	26.8324612	28.2491612	5.74977996	8.08307996	0	,204810,216720,213410,201095	,204810,201095	AF
1373	1372	196587	29.2082132	7.511951873	28.4991612	29.8324612	6.74977996	8.08307996	0	,214755,204086	,204086	AF
1374	1373	196629	34.80799576	7.406420291	33.2491612	35.8324612	6.83307996	8.08307996	0			AF
1375	1374	196722	40.32050932	8.01822342	39.5824612	41.0824612	7.58307996	8.58307996	0	,198982	,198982	AF
1376	1375	196910	-6.600761815	8.577673727	-7.0007388	-6.1673388	7.74977996	9.41637996	0			AF
1377	1376	197197	16.79543312	7.354546847	15.9158612	17.6658612	6.58307996	8.16637996	0			AF
1378	1377	197344	29.55575491	6.977967089	28.9158612	30.0824612	6.16637996	7.99977996	0	,209939	,209939	AF
1379	1378	197584	49.04951101	8.373287301	48.2490612	49.9157612	7.91637996	8.91637996	0	,184548,188403,189174,190713,192247	,192247	AF
1380	1379	197655	-7.991205923	8.006750369	-8.7506388	-7.1673388	7.49977996	8.41637996	0			AF
1381	1380	197824	7.628382406	7.868577665	6.8325612	8.3325612	7.41637996	8.41637996	0	,178677,167841,173206,179516,181832,177141,192577,188771,189536,184926,193344,184918,184917,184914,182585,183362,188733,198631,191784,200125,194833,195585,206063,199356,197840,196325,195560	,197840,196325,195560	AF
1382	1381	197840	10.13606934	8.660376562	7.9992612	12.1658612	7.24977996	9.83307996	3	,178677,167841,173206,179516,181832,177141,192577,188771,189536,184926,193344,184918,184917,184914,182585,183362,188733,198631,191784,200125,194833,195585,206063,199356	,182585,183362,188733,191784,194833,195585,199356	AF
1383	1382	197941	16.05592019	7.220101305	15.4158612	16.7492612	6.58307996	7.91637996	0			AF
1384	1383	198137	32.91942917	6.875482353	32.3324612	33.4158612	6.08307996	7.91637996	0	,222895,219327,218714,216791,210711,210710,203397	,210711,210710,203397	AF
1385	1384	198138	34.03707334	7.21244217	32.9991612	34.8324612	6.08307996	7.91637996	0	,206361	,206361	AF
1386	1385	198268	43.34245271	8.67182333	42.6657612	43.9990612	7.83307996	9.58307996	0			AF
1387	1386	198280	44.09343941	8.501095019	43.1657612	44.9990612	7.66637996	9.33307996	0			AF
1388	1387	198303	46.17340599	8.408759149	45.5824612	46.8324612	7.74977996	9.08307996	0	,186841,192975	,192975	AF
1389	1388	198339	49.23931704	7.951003841	48.7490612	49.8324612	7.66637996	8.24977996	0			AF
1390	1389	198510	1.259266347	8.430109006	0.7492612	1.7492612	7.58307996	9.33307996	0			AF
1391	1390	198525	2.865122967	8.961513398	2.4992612	3.3325612	7.66637996	9.99977996	0			AF
1392	1391	198631	11.55605376	7.499382706	10.9992612	12.0825612	6.91637996	8.16637996	0			AF
1393	1392	198675	14.40364666	7.559625647	13.4158612	15.0825612	7.16637996	7.99977996	0			AF
1394	1393	198683	14.94696352	7.299332891	14.0825612	15.7492612	6.66637996	7.99977996	0	,198675	,198675	AF
1395	1394	198982	39.60406002	7.365968798	38.6657612	40.7491612	6.74977996	7.99977996	1			AF
1396	1395	199356	9.47606161	7.156220888	8.8325612	10.4992612	6.24977996	7.74977996	1	,206063	,206063	AF
1397	1396	199462	17.7766271	7.18118134	16.8325612	18.8325612	6.58307996	7.83307996	0	,209063,210517,205433,203218	,205433,203218	AF
1398	1397	199860	-11.2998391	8.557567799	-12.0840388	-10.6673388	7.58307996	9.49977996	0			AF
1399	1398	200125	10.76990345	7.004665726	9.9992612	11.5825612	6.41637996	7.74977996	0			AF
1400	1399	200508	42.0242009	8.652226327	41.5824612	42.4990612	7.58307996	9.49977996	0			AF
1401	1400	200705	-4.867417235	8.348242669	-5.3340388	-4.3340388	7.41637996	9.41637996	0			AF
1402	1401	200714	-4.081511986	8.325517699	-4.6673388	-3.5840388	7.33307996	8.99977996	0	,180058,180833,184711,190086	,190086	AF
1403	1402	200759	0.49203832	8.618270276	-0.0840388	1.2492612	7.49977996	9.49977996	0	,164737,169239,172298,177001,188606	,188606	AF
1404	1403	200838	6.521966953	8.120022556	6.0825612	6.9159612	7.41637996	9.08307996	0	,166076,172945,172951,74874,168358,165347,166092,77420,176894,168366,160282,155243,169136,148089,160295,83251,135408,83899,170673,168392,166874,161037,155261,155260,154542,89082,88465,89113,87139,149528,150242,136127,144566,95522,139643,140345,131938,132631,132627,131242,98059,94898,125085,121028,121702,101982,102584,119009,102670,106486,104616,103933,104602,103937,109759,109758,118347,108519,120…	,190973,194033,197824	AF
1405	1404	201095	27.93235147	6.740458665	27.3324612	28.4158612	6.08307996	7.58307996	0	,216720,213410	,213410	AF
1406	1405	201124	30.98953493	6.849115759	30.3324612	31.8324612	5.99977996	7.58307996	0	,258554,260456,254251,256668,248627,236894,258984,262682,260105,255465,254658,259338,257801,258187,255853,256244,253867,253064,247018,240760,250252,251054,249818,249414,250678,251473,249865,247418,242866,242829,241596,242018,242006,241145,240314,238176,237298,236427,233791,232920,233362,229745,230202,224493,220568,212093,209241	,209241	AF
1407	1406	201221	38.82525734	7.807703426	38.2491612	39.4157612	7.08307996	8.49977996	0			AF
1408	1407	201261	41.11343653	8.141554429	40.2491612	41.9991612	7.41637996	8.91637996	0	,198982,196722,195971	,196722,195971	AF
1409	1408	201283	43.29427631	8.306676379	42.3324612	44.4157612	7.41637996	9.58307996	0	,198268	,198268	AF
1410	1409	201782	23.2984254	7.940872936	22.6658612	23.9991612	7.41637996	8.58307996	0	,195755	,195755	AF
1411	1410	202108	-11.84614112	8.345219257	-12.3340388	-11.4173388	7.33307996	9.24977996	0	,199860	,199860	AF
1412	1411	202763	42.68212661	7.963037672	42.1657612	43.3324612	7.24977996	9.16637996	0			AF
1413	1412	202956	-3.239953999	7.713318851	-3.8340388	-2.6673388	6.91637996	8.41637996	1	,180058,180833,184711,190086,200714	,200714	AF
1414	1413	203038	3.160076587	7.97392028	2.6659612	3.5825612	7.16637996	8.74977996	1			AF
1415	1414	203218	17.73837156	6.601133303	17.0825612	18.2491612	5.99977996	7.33307996	0	,209063,210517	,210517	AF
1416	1415	203262	22.03343412	7.86401152	21.5825612	22.4991612	7.16637996	8.58307996	0			AF
1417	1416	203397	33.72074741	6.815408453	33.0824612	34.4157612	6.16637996	7.58307996	0			AF
1418	1417	203594	49.34338738	7.526094366	48.9990612	49.6657612	7.24977996	7.83307996	0			AF
1419	1418	203625	-9.130757738	7.94026368	-9.7506388	-8.5840388	7.08307996	8.74977996	0			AF
1420	1419	203744	-0.448714473	7.785930456	-1.2507388	0.2492612	7.16637996	8.49977996	0	,144582,149554,163210,152417,153857,157472,161068,151724,166167,158213,171480,176963,167701,164737,183957,172283,169239,175412,174625,175414,172298,190867,180877,177001,195448,189352,189356,188606,192416,194709,195467,200759	,192416,194709,195467,200759	AF
1421	1420	204086	28.54311679	6.529304409	28.1658612	28.9158612	5.83307996	7.24977996	0	,214755	,214755	AF
1422	1421	204509	2.431357946	7.777653099	2.1659612	2.6659612	7.08307996	8.41637996	1	,186328,192453,198525	,192453,198525	AF
1423	1422	204810	26.94127361	6.690385532	26.3324612	27.5824612	5.99977996	7.41637996	0			AF
1424	1423	205433	18.41046297	6.260550035	17.9991612	18.9158612	5.58307996	7.08307996	0			AF
1425	1424	205444	19.38018786	6.789153408	18.7491612	19.9991612	6.33307996	7.33307996	0			AF
1426	1425	205576	30.28642614	6.498655594	29.6658612	30.9158612	5.83307996	7.08307996	0	,223949,212758,210675	,212758,210675	AF
1427	1426	205782	45.76541757	8.010153671	44.1657612	47.3324612	6.99977996	8.91637996	0			AF
1428	1427	205809	-11.04475875	7.867471085	-11.6673388	-10.3340388	6.91637996	8.58307996	0	,193823	,193823	AF
1429	1428	205811	-10.69604066	7.659937844	-11.5006388	-9.7506388	6.91637996	8.41637996	0			AF
1430	1429	205881	-6.041585725	7.674112586	-6.4173388	-5.5840388	6.74977996	8.66637996	0	,196910	,196910	AF
1431	1430	205883	-5.51183715	7.827794454	-5.9173388	-5.0840388	6.91637996	8.66637996	2	,185467,192358	,192358	AF
1432	1431	206063	10.08004951	6.494432977	9.4158612	10.8325612	5.83307996	6.99977996	0			AF
1433	1432	206218	22.6694407	7.727105023	22.2491612	23.4158612	6.83307996	8.74977996	0	,195755,201782	,201782	AF
1434	1433	206361	35.15074907	6.557293455	34.3324612	35.9157612	5.99977996	6.99977996	0			AF
1435	1434	206972	24.69977762	7.640276569	24.2491612	25.3325612	6.74977996	8.24977996	0			AF
1436	1435	207128	37.22389863	7.60041667	35.5824612	38.4157612	6.74977996	8.58307996	0	,194401	,194401	AF
1437	1436	207185	41.60374252	7.36075714	40.4157612	42.6657612	6.74977996	7.91637996	0	,198982,196722,195971,200508,201261,202763	,200508,201261,202763	AF
1438	1437	207271	48.94935534	7.346513909	48.6657612	49.3324612	6.83307996	7.91637996	0			AF
1439	1438	207325	-7.152057664	7.557098412	-7.6673388	-6.7507388	6.74977996	8.33307996	0	,191574,193104,197655	,193104,197655	AF
1440	1439	207673	21.57314058	7.512160416	21.0825612	22.0825612	6.58307996	8.33307996	0	,203262	,203262	AF
1441	1440	207675	22.79297356	6.893795075	22.0825612	23.4991612	6.33307996	7.49977996	0	,195755,201782,206218	,206218	AF
1442	1441	208028	-8.878148565	7.247682715	-9.3340388	-8.5006388	6.66637996	7.91637996	0			AF
1443	1442	208428	23.98614332	7.349328035	23.4158612	24.4158612	6.66637996	8.24977996	0			AF
1444	1443	208686	45.03936814	7.429597741	44.1657612	45.8324612	6.66637996	7.91637996	0	,198280	,198280	AF
1445	1444	208732	-10.20958453	7.628182941	-11.1673388	-9.2506388	6.58307996	8.66637996	0			AF
1446	1445	208808	-4.352059383	7.300881368	-4.8340388	-3.8340388	6.49977996	8.33307996	0	,200705	,200705	AF
1447	1446	208905	3.617595252	7.844736531	3.0825612	4.1659612	6.58307996	8.99977996	3	,203038	,203038	AF
1448	1447	208914	4.369229254	7.660084635	3.9159612	5.1659612	6.58307996	8.33307996	3			AF
1449	1448	209024	13.67408672	6.875431879	13.0825612	14.2492612	6.33307996	7.41637996	0			AF
1450	1449	209063	15.90685071	6.294316014	15.2492612	16.5825612	5.83307996	6.74977996	0			AF
1451	1450	209241	31.50812593	5.739206206	30.9991612	31.9158612	5.16637996	6.66637996	0	,258554,260456,254251,256668,248627,236894,258984,262682,260105,255465,254658,259338,257801,258187,255853,256244,253867,253064,247018,240760,250252,251054,249818,249414,250678,251473,249865,247418,242866,242829,241596,242018,242006,241145,240314,238176,237298,236427,233791,232920,233362,229745,230202,224493,220568,212093	,220568,212093	AF
1452	1451	209248	32.25397132	5.459153828	31.8324612	32.8324612	3.99977996	6.66637996	0			AF
1453	1452	209488	-8.23004132	7.170852906	-8.6673388	-7.8340388	6.49977996	7.91637996	0			AF
1454	1453	209939	29.2369858	5.764135038	28.7491612	29.5824612	4.66637996	6.58307996	0			AF
1455	1454	210026	37.05111039	6.604069168	36.4157612	37.7491612	6.08307996	7.08307996	0	,194401,207128	,207128	AF
1456	1455	210173	47.90614901	7.544614288	47.3324612	48.7490612	6.49977996	8.33307996	0			AF
1457	1456	210311	-0.769572191	6.914456904	-1.5840388	0.0826612	6.24977996	7.49977996	0			AF
1458	1457	210312	0.260545717	7.307648882	-0.5840388	0.8325612	6.41637996	8.24977996	0	,144582,149554,163210,152417,153857,157472,161068,151724,166167,158213,171480,176963,167701,164737,183957,172283,169239,175412,174625,175414,172298,190867,180877,177001,195448,189352,189356,188606,192416,194709,195467,200759,203744	,203744	AF
1459	1458	210351	4.148237921	6.984784217	3.2492612	4.9159612	6.41637996	7.58307996	0	,203038,208914,208905	,208914,208905	AF
1460	1459	210517	16.86120203	6.102878774	16.2492612	17.3325612	5.33307996	6.83307996	0	,209063	,209063	AF
1461	1460	210675	30.39039723	5.351464228	29.9991612	30.9991612	4.33307996	6.49977996	0	,223949	,223949	AF
1462	1461	210710	33.05829916	5.457474125	32.4158612	33.8324612	4.24977996	6.49977996	0	,222895,219327	,222895,219327	AF
1463	1462	210711	33.63920373	6.013623454	33.0824612	34.4157612	5.58307996	6.58307996	0	,218714,216791	,216791	AF
1464	1463	210843	44.3621811	6.991410675	43.6657612	44.9990612	6.41637996	7.58307996	0	,198268,201283	,201283	AF
1465	1464	210895	48.10196201	6.213127868	47.0824612	48.9157612	5.41637996	7.08307996	0	,186841,192975,198303,205782,212284,212283,218241,216964,212983,210173	,212284,212283,216964,212983,210173	AF
1466	1465	210896	48.46843841	7.294172811	47.9990612	48.9990612	6.41637996	8.08307996	0			AF
1467	1466	210901	-10.07716343	7.174613271	-10.8340388	-9.2506388	6.33307996	8.24977996	1	,203625	,203625	AF
1468	1467	211001	-2.311451364	6.983247631	-2.7507388	-1.9173388	6.33307996	7.58307996	0			AF
1469	1468	211060	2.122370789	7.459963498	1.5825612	2.6659612	6.33307996	8.41637996	0	,186328,192453,198525,204509	,204509	AF
1470	1469	211065	2.849670756	6.933478851	2.5825612	3.1659612	6.33307996	7.58307996	0			AF
1471	1470	211320	25.0576421	6.849547166	24.4991612	25.7491612	6.16637996	7.49977996	0			AF
1472	1471	211531	41.66115749	6.824474389	40.9157612	42.3324612	6.08307996	7.41637996	0	,198982,196722,195971,200508,201261,202763,207185	,207185	AF
1473	1472	211658	-7.586126051	6.921030906	-8.0006388	-7.0840388	6.16637996	7.66637996	0			AF
1474	1473	211765	1.382863379	7.165761419	0.6659612	1.9159612	6.24977996	7.91637996	1	,198510	,198510	AF
1475	1474	211767	1.904562194	6.974769227	1.5825612	2.1659612	6.24977996	7.58307996	0			AF
1476	1475	211962	20.99828856	6.911921816	20.2491612	21.5825612	6.24977996	7.58307996	0			AF
1477	1476	212093	30.94240381	5.627788832	30.4991612	31.4991612	4.66637996	6.41637996	0			AF
1478	1477	212171	38.02490061	6.639873281	37.3324612	38.6657612	5.41637996	8.08307996	0			AF
1479	1478	212283	46.23147428	7.192050027	44.6657612	47.2490612	6.16637996	8.41637996	0			AF
1480	1479	212284	47.08896021	7.630129929	46.4157612	47.4990612	6.24977996	8.49977996	0	,186841,192975,198303,205782	,198303,205782	AF
1481	1480	212393	-3.568181682	6.767809625	-4.0840388	-3.0007388	6.16637996	7.33307996	0	,180058,180833,184711,190086,200714,202956	,202956	AF
1482	1481	212451	0.947612315	6.688062199	0.5825612	1.4159612	6.16637996	7.24977996	0			AF
1483	1482	212453	1.282795911	6.659335792	0.9159612	1.5825612	6.16637996	7.08307996	0			AF
1484	1483	212502	8.442679849	6.857523296	7.5825612	9.1658612	6.16637996	7.41637996	0			AF
1485	1484	212554	12.6230044	6.708679852	12.0825612	13.3325612	5.99977996	7.41637996	1	,209024	,209024	AF
1486	1485	212758	29.80996034	5.441409959	29.4991612	30.1658612	4.58307996	6.24977996	0			AF
1487	1486	212983	47.77462241	6.779495342	47.2490612	48.5824612	5.99977996	7.83307996	0			AF
1488	1487	212991	-10.15018016	6.512005045	-10.5006388	-9.7506388	6.08307996	6.83307996	0			AF
1489	1488	213035	-6.552136291	6.967840554	-6.9173388	-6.0840388	6.08307996	7.83307996	0			AF
1490	1489	213134	4.995415088	6.76209225	4.5825612	5.4159612	6.08307996	7.66637996	0			AF
1491	1490	213157	6.500362989	6.903513999	5.9992612	6.9159612	6.08307996	7.58307996	0	,166076,172945,172951,74874,168358,165347,166092,77420,176894,168366,160282,155243,169136,148089,160295,83251,135408,83899,170673,168392,166874,161037,155261,155260,154542,89082,88465,89113,87139,149528,150242,136127,144566,95522,139643,140345,131938,132631,132627,131242,98059,94898,125085,121028,121702,101982,102584,119009,102670,106486,104616,103933,104602,103937,109759,109758,118347,108519,120…	,200838	AF
1492	1491	213158	7.189734373	6.885639827	6.7492612	7.7492612	5.99977996	7.66637996	0			AF
1493	1492	213177	8.868158242	5.735869723	8.3325612	9.4158612	4.99977996	6.33307996	0	,215183,212502	,215183,212502	AF
1494	1493	213410	27.6841948	5.574580158	27.2491612	28.2491612	4.83307996	6.16637996	0	,216720	,216720	AF
1495	1494	213508	36.12811409	6.722071069	35.5824612	36.6657612	6.08307996	7.41637996	0	,194401,207128,210026	,210026	AF
1496	1495	213732	-4.933054421	6.867121545	-5.3340388	-4.4173388	5.99977996	7.74977996	0	,200705,208808	,208808	AF
1497	1496	214263	42.61262773	6.501772531	41.8324612	43.1657612	5.91637996	7.33307996	0	,198982,196722,195971,200508,201261,202763,207185,211531	,211531	AF
1498	1497	214265	43.39171467	6.854796336	42.9157612	43.9990612	5.99977996	7.58307996	0			AF
1499	1498	214337	-9.511423733	6.554279706	-10.0840388	-8.7506388	5.83307996	7.16637996	0	,208028	,208028	AF
1500	1499	214438	-1.790176201	6.510975285	-2.1673388	-1.4173388	5.83307996	7.16637996	1			AF
1501	1500	214477	5.928084432	6.148351369	5.3325612	6.4159612	5.58307996	6.74977996	0			AF
1502	1501	214549	11.84348835	6.517127634	11.3325612	12.2492612	5.91637996	7.16637996	0			AF
1503	1502	214664	21.48098861	6.068915628	20.9158612	21.9158612	5.49977996	6.74977996	0			AF
1504	1503	214715	25.5934084	6.511461505	24.9991612	26.0824612	5.91637996	7.16637996	0			AF
1505	1504	214755	28.83040754	5.337253541	28.1658612	29.4158612	4.41637996	5.99977996	0			AF
1506	1505	215138	5.616812091	7.051948499	5.0825612	6.2492612	5.66637996	7.91637996	0	,214477	,214477	AF
1507	1506	215183	9.502290151	5.806116354	8.9158612	10.0825612	4.99977996	6.58307996	0			AF
1508	1507	215339	22.26823602	6.215188037	21.7491612	22.8325612	5.49977996	7.16637996	0	,195755,201782,203262,206218,207675,207673	,207675,207673	AF
1509	1508	215561	40.0250544	6.329529645	39.4157612	40.5824612	5.66637996	6.91637996	0			AF
1510	1509	215598	43.14360993	5.924844812	41.9991612	44.0824612	5.41637996	6.91637996	0	,198982,196722,195971,200508,201261,202763,207185,211531,214263,214265	,214263,214265	AF
1511	1510	215790	0.405913575	6.282148426	-0.2507388	0.9159612	5.74977996	6.91637996	2	,144582,149554,163210,152417,153857,157472,161068,151724,166167,158213,171480,176963,167701,164737,183957,172283,169239,175412,174625,175414,172298,190867,180877,177001,195448,189352,189356,188606,192416,194709,195467,200759,203744,210312,210311	,210312,210311	AF
1512	1511	215830	7.858124082	6.228758763	7.4159612	8.4159612	5.58307996	6.91637996	0	,215183,212502,213177	,213177	AF
1513	1512	215904	14.27561312	6.227529798	13.5825612	14.9158612	5.66637996	6.74977996	0			AF
1514	1513	216208	39.09324668	6.358215618	38.4991612	39.5824612	5.74977996	6.91637996	0			AF
1515	1514	216633	20.51074053	6.210191298	19.7491612	21.3325612	5.66637996	6.74977996	0	,211962,214664	,211962,214664	AF
1516	1515	216720	28.34072365	4.937244271	27.7491612	28.9991612	4.33307996	5.74977996	0			AF
1517	1516	216791	33.76545103	5.392145527	33.0824612	34.4991612	4.66637996	6.08307996	0	,218714	,218714	AF
1518	1517	216885	40.82196325	6.715745135	39.4991612	41.9157612	5.66637996	7.41637996	0			AF
1519	1518	216964	47.31533097	5.589112819	45.9157612	48.3324612	4.66637996	6.66637996	0	,218241	,218241	AF
1520	1519	216973	-9.54432049	5.98982389	-9.8340388	-9.2506388	5.58307996	6.33307996	0			AF
1521	1520	217310	23.40351302	6.299904469	22.9991612	23.8325612	5.58307996	6.91637996	0			AF
1522	1521	217520	40.13676845	5.501993791	39.3324612	40.9157612	5.08307996	5.83307996	0	,216208	,216208	AF
1523	1522	217524	40.86805601	6.297496601	40.3324612	41.4157612	5.58307996	6.99977996	0			AF
1524	1523	217585	45.66732193	6.420488986	44.9990612	46.4157612	5.49977996	7.24977996	0	,198280,208686	,208686	AF
1525	1524	218241	46.68609937	6.291412763	45.4990612	47.7490612	5.41637996	7.41637996	0			AF
1526	1525	218256	-8.967751992	6.114402854	-9.5840388	-8.4173388	5.41637996	6.91637996	0			AF
1527	1526	218439	11.09073001	6.025955091	10.5825612	11.6658612	5.41637996	6.49977996	1	,214549	,214549	AF
1528	1527	218595	24.12211201	6.211568466	23.5825612	24.5825612	5.41637996	7.08307996	0	,206972,208428	,206972,208428	AF
1529	1528	218714	34.4720599	5.364865237	33.7491612	35.3324612	4.33307996	6.24977996	0			AF
1530	1529	218915	-7.784720377	6.124748307	-8.5006388	-7.2507388	5.33307996	6.66637996	0	,209488	,209488	AF
1531	1530	219096	12.84123817	5.779862646	12.3325612	13.4992612	5.33307996	6.33307996	0	,209024,212554	,212554	AF
1532	1531	219097	13.6371085	5.764973308	12.9992612	14.4158612	5.16637996	6.41637996	0	,215904	,215904	AF
1533	1532	219327	32.77753645	4.686768331	32.4158612	33.1658612	3.83307996	5.49977996	0			AF
1534	1533	219368	35.68221492	5.720712188	35.2491612	36.1657612	5.24977996	6.24977996	0	,194401,207128,210026,213508	,213508	AF
1535	1534	220147	-8.736767461	5.588090123	-9.4173388	-8.2506388	5.16637996	6.08307996	0			AF
1536	1535	220211	-4.231567836	6.015149018	-4.5840388	-3.7507388	5.16637996	6.83307996	0			AF
1537	1536	220215	-3.682960937	5.769518123	-4.0840388	-3.2507388	5.16637996	6.33307996	0	,180058,180833,184711,190086,200714,202956,212393	,212393	AF
1538	1537	220481	25.61151708	5.94199625	24.4991612	26.5824612	5.16637996	6.83307996	0	,214715	,214715	AF
1539	1538	220500	26.72375062	5.335113357	25.9991612	27.4158612	4.74977996	5.99977996	0			AF
1540	1539	220568	31.75575664	4.658300655	30.9991612	32.4991612	3.99977996	5.24977996	0	,258554,260456,254251,256668,248627,236894,258984,262682,260105,255465,254658,259338,257801,258187,255853,256244,253867,253064,247018,240760,250252,251054,249818,249414,250678,251473,249865,247418,242866,242829,241596,242018,242006,241145,240314,238176,237298,236427,233791,232920,233362,229745,230202,224493	,224493	AF
1541	1540	220820	-5.343159354	5.739692324	-5.8340388	-5.0007388	5.08307996	6.33307996	0			AF
1542	1541	220821	-5.189982362	6.209997598	-5.8340388	-4.5840388	5.08307996	7.08307996	1	,185467,192358,196910,200705,205883,205881,208808,213732	,205883,205881,213732	AF
1543	1542	220828	-2.985212303	6.243222531	-3.5007388	-2.5840388	5.08307996	7.33307996	2			AF
1544	1543	220831	-2.688210196	5.68244616	-3.0840388	-2.3340388	5.08307996	6.33307996	0	,211001	,211001	AF
1545	1544	220856	6.197361265	5.494292563	5.4159612	6.7492612	4.91637996	6.33307996	0	,166076,172945,172951,74874,168358,165347,166092,77420,176894,168366,160282,155243,169136,148089,160295,83251,135408,83899,170673,168392,166874,161037,155261,155260,154542,89082,88465,89113,87139,149528,150242,136127,144566,95522,139643,140345,131938,132631,132627,131242,98059,94898,125085,121028,121702,101982,102584,119009,102670,106486,104616,103933,104602,103937,109759,109758,118347,108519,120…	,213158,213157	AF
1546	1545	221023	19.45322341	5.954646125	18.9991612	19.9158612	5.08307996	6.49977996	0			AF
1547	1546	221094	25.79909396	5.504637872	25.0825612	26.5824612	4.99977996	5.99977996	0	,220500	,220500	AF
1548	1547	221258	38.48591501	5.239234085	37.9991612	38.9991612	4.66637996	5.99977996	0			AF
1549	1548	221330	44.60616047	5.924510696	43.8324612	45.2490612	5.08307996	6.58307996	0	,198268,201283,210843	,210843	AF
1550	1549	221409	-6.043213631	6.038870254	-6.5007388	-5.6673388	4.99977996	6.83307996	0			AF
1551	1550	221434	-1.177251087	6.054876045	-1.7507388	-0.3340388	4.99977996	6.83307996	0	,214438	,214438	AF
1552	1551	221562	15.140901	5.382245011	14.5825612	15.7492612	4.66637996	6.16637996	0			AF
1553	1552	221563	15.33862001	5.865664471	14.7492612	15.9992612	4.99977996	6.66637996	0			AF
1554	1553	221606	20.14584547	4.761659548	19.3325612	21.0825612	4.08307996	5.66637996	0	,195755,201782,203262,206972,208428,206218,207675,207673,211320,214715,215339,220500,218595,217310,229249,221094,211962,232439,230623,229697,225961,220481,221668,228771,214664,229223,222783,222771,231964,216633,230132,223857,230123,230580,231488,227341,226393,226861,227793,226387,224892,225897,221613	,224892,225897,221613	AF
1555	1554	221613	20.39004178	5.423832154	19.7491612	21.0825612	4.66637996	6.16637996	0	,211962,214664,216633	,216633	AF
1556	1555	221668	25.28189016	4.796682284	24.4158612	26.2491612	4.33307996	5.24977996	0	,220500,221094	,221094	AF
1557	1556	221912	44.15534379	5.339030769	43.4990612	44.9157612	4.66637996	6.08307996	0	,198982,196722,195971,200508,201261,202763,207185,211531,214263,214265,215598	,215598	AF
1558	1557	221989	-6.658760524	5.888619778	-7.4173388	-6.0007388	4.91637996	6.83307996	1	,191574,193104,197655,207325,211658,213035,221409	,207325,211658,213035,221409	AF
1559	1558	222073	11.63234181	5.615909203	10.6658612	12.4158612	4.91637996	6.24977996	0	,214549,218439	,218439	AF
1560	1559	222096	13.34043631	4.859015119	12.8325612	13.9992612	4.16637996	5.41637996	0	,209024,212554,215904,219097,219096	,219097,219096	AF
1561	1560	222357	34.61525622	4.800312406	33.6658612	35.3324612	3.99977996	5.66637996	0	,225569,224003	,224003	AF
1562	1561	222521	-8.38163948	5.206088863	-8.8340388	-7.9173388	4.83307996	5.58307996	0			AF
1563	1562	222554	-2.116952621	5.514232121	-2.5007388	-1.7507388	4.83307996	6.41637996	0			AF
1564	1563	222726	18.91361968	5.395011804	18.3325612	19.5825612	4.74977996	6.33307996	0	,195755,201782,203262,206972,208428,206218,207675,207673,211320,214715,215339,220500,218595,217310,229249,221094,211962,232439,230623,229697,225961,220481,221668,228771,214664,229223,222783,222771,231964,216633,230132,223857,230123,230580,231488,227341,226393,226861,227793,226387,224892,225897,221613,221023,221606	,221023,221606	AF
1565	1564	222771	23.1573853	5.554840926	22.6658612	23.9158612	4.83307996	6.33307996	0	,217310	,217310	AF
1566	1565	222783	24.3537267	5.632059204	23.5825612	24.9991612	4.83307996	6.33307996	0	,206972,208428,211320,218595	,211320,218595	AF
1567	1566	222895	33.42671524	4.096974559	32.9158612	34.0824612	3.49977996	4.91637996	0			AF
1568	1567	222968	39.0044026	5.564576131	38.3324612	39.6657612	4.74977996	6.49977996	0	,221258	,221258	AF
1569	1568	223101	-6.74475546	5.174368846	-7.0840388	-6.4173388	4.74977996	5.49977996	0			AF
1570	1569	223144	8.117299011	5.302995651	7.5825612	8.6659612	4.66637996	5.74977996	0	,215183,212502,213177,215830	,215830	AF
1571	1570	223527	39.15190111	4.584347134	38.2491612	40.2491612	4.08307996	5.08307996	0	,221258,222968	,222968	AF
1572	1571	223603	45.60325741	5.765084168	44.8324612	46.5824612	4.74977996	6.66637996	0			AF
1573	1572	223689	8.939573874	4.969340112	8.6659612	9.2492612	4.66637996	5.41637996	0			AF
1574	1573	223720	10.66899873	5.357517688	10.0825612	11.4158612	4.66637996	6.16637996	1	,214549,218439,222073	,222073	AF
1575	1574	223857	23.69196356	4.871208753	22.7491612	24.6658612	4.41637996	5.49977996	0	,206972,208428,211320,214715,220500,218595,221094,220481,221668,222783	,220481,221668,222783	AF
1576	1575	223949	30.44716986	4.263387099	29.8324612	30.9991612	3.66637996	4.83307996	0			AF
1577	1576	224003	35.01078528	4.248088118	34.0824612	35.6657612	3.58307996	4.83307996	0	,225569	,225569	AF
1578	1577	224025	36.75376506	4.520586214	36.5824612	37.0824612	4.08307996	5.08307996	0			AF
1579	1578	224493	31.5940997	3.7872113	30.8324612	32.4158612	2.74977996	4.74977996	0	,258554,260456,254251,256668,248627,236894,258984,262682,260105,255465,254658,259338,257801,258187,255853,256244,253867,253064,247018,240760,250252,251054,249818,249414,250678,251473,249865,247418,242866,242829,241596,242018,242006,241145,240314,238176,237298,236427,233791,232920,233362,229745,230202	,229745,230202	AF
1580	1579	224547	36.29223547	5.505590189	35.8324612	36.6657612	4.58307996	6.33307996	0	,194401,207128,210026,213508,219368	,219368	AF
1581	1580	224557	37.24718938	5.381359737	36.5824612	38.0824612	4.41637996	6.16637996	0			AF
1582	1581	224676	46.11827531	5.108090657	45.3324612	46.8324612	4.49977996	5.74977996	0	,198280,208686,217585,223603	,217585,223603	AF
1583	1582	224721	6.727440563	5.376063028	6.3325612	7.1659612	4.49977996	6.16637996	0			AF
1584	1583	224731	7.269344624	5.242321367	6.8325612	7.7492612	4.49977996	5.99977996	0			AF
1585	1584	224736	7.753428324	4.951836772	7.4159612	8.0825612	4.49977996	5.41637996	0			AF
1586	1585	224783	12.54991413	4.755294945	11.9158612	13.0825612	4.08307996	5.49977996	0	,209024,212554,215904,219097,219096,222096	,222096	AF
1587	1586	224892	21.25088642	5.092447745	20.9158612	21.6658612	4.49977996	5.66637996	0			AF
1588	1587	225286	11.93672412	4.637254873	11.3325612	12.5825612	3.91637996	5.49977996	0	,209024,212554,215904,219097,219096,222096,224783	,224783	AF
1589	1588	225353	16.45564857	5.331141939	15.6658612	17.0825612	4.41637996	5.99977996	0			AF
1590	1589	225371	17.90181616	5.427462791	17.0825612	18.6658612	4.41637996	6.08307996	0			AF
1591	1590	225569	34.70326846	3.595362682	34.0824612	35.1657612	2.83307996	4.49977996	0			AF
1592	1591	225729	-7.601340539	5.43513033	-8.5840388	-6.7507388	4.33307996	6.24977996	0	,209488,218915	,218915	AF
1593	1592	225865	17.67431704	4.807108208	16.9158612	18.4158612	4.24977996	5.33307996	0			AF
1594	1593	225897	21.8265468	4.24082374	20.9158612	22.6658612	3.83307996	4.66637996	0	,195755,201782,203262,206972,208428,206218,207675,207673,211320,214715,215339,220500,218595,217310,229249,221094,232439,230623,229697,225961,220481,221668,228771,229223,222783,222771,231964,230132,223857,230123,230580,231488,227341,226393,226861,227793,226387	,226393,226861,227793,226387	AF
1595	1594	225961	26.89541111	4.570319196	26.2491612	27.5824612	4.16637996	4.99977996	0			AF
1596	1595	226387	21.94937361	5.076478362	21.4158612	22.3325612	4.24977996	5.91637996	0	,195755,201782,203262,206218,207675,207673,215339	,215339	AF
1597	1596	226393	22.59901342	4.919908913	22.1658612	23.0825612	4.24977996	5.49977996	0	,206972,208428,211320,214715,220500,218595,217310,221094,220481,221668,222783,222771,223857	,222771,223857	AF
1598	1597	226626	41.29317485	4.986350756	40.5824612	41.9991612	4.16637996	5.99977996	0	,216208,215561,217520,217524	,215561,217520,217524	AF
1599	1598	226627	41.95804235	5.254674769	41.3324612	42.4990612	4.24977996	5.99977996	0	,216885	,216885	AF
1600	1599	226764	14.31174124	4.986994565	13.7492612	14.7492612	4.16637996	5.83307996	0			AF
1601	1600	226861	23.76946311	4.339628613	22.5825612	24.8325612	3.99977996	4.83307996	0	,227341	,227341	AF
1602	1601	227170	9.488814848	4.623022921	9.2492612	9.7492612	3.99977996	5.16637996	0			AF
1603	1602	227188	11.47110782	4.783969808	10.9158612	12.1658612	3.83307996	5.58307996	0	,209024,212554,214549,215904,218439,219097,219096,222073,222096,224783,223720,225286	,223720,225286	AF
1604	1603	227237	14.12615249	4.175881097	13.2492612	15.0825612	3.66637996	4.66637996	0	,226764	,226764	AF
1605	1604	227341	24.77550122	4.089661679	23.6658612	25.6658612	3.74977996	4.49977996	0			AF
1606	1605	227560	41.62793186	3.795208579	41.1657612	42.0824612	3.24977996	4.24977996	0	,221258,222968,223527,228015,228479	,228479	AF
1607	1606	227565	42.60894485	4.886542897	42.1657612	43.0824612	4.08307996	5.49977996	0			AF
1608	1607	227618	46.63545813	4.680727996	45.5824612	47.4157612	4.08307996	5.74977996	0	,198280,208686,217585,223603,224676	,224676	AF
1609	1608	227639	10.11408546	4.792532066	9.5825612	10.8325612	3.99977996	5.58307996	0			AF
1610	1609	227793	24.01661155	3.68386606	22.4158612	25.3325612	3.16647996	4.08307996	0	,229249,232439,230623,229697,225961,228771,229223,231964,230132,230123,230580,231488	,230123,230580,231488	AF
1611	1610	227954	35.66616091	4.684826658	35.0824612	36.0824612	3.99977996	5.33307996	0	,194401,207128,210026,213508,219368,224547	,224547	AF
1612	1611	228015	40.52206902	4.695396813	39.6657612	41.2491612	3.99977996	5.24977996	0	,221258,222968,223527	,223527	AF
1613	1612	228171	15.08339861	4.529520194	14.4158612	15.6658612	3.74977996	5.24977996	0	,226764,227237	,227237	AF
1614	1613	228463	39.08411977	3.882096972	38.2491612	39.9157612	3.49977996	4.16637996	0			AF
1615	1614	228479	40.70893094	3.940668351	39.9991612	41.4157612	3.41637996	4.41637996	0	,221258,222968,223527,228015	,228015	AF
1616	1615	228496	43.24507452	4.677430479	42.5824612	43.9157612	3.91637996	5.41637996	0			AF
1617	1616	228531	45.33722169	4.609263037	44.8324612	45.7490612	3.91637996	5.41637996	0	,198982,196722,195971,200508,201261,202763,207185,198268,211531,201283,214263,214265,210843,215598,221330,221912	,221330,221912	AF
1618	1617	228545	46.28119751	4.037600975	45.7490612	46.9990612	3.33307996	4.58307996	0	,198280,208686,217585,223603,224676,227618	,227618	AF
1619	1618	228771	27.62187036	4.263880677	26.9158612	28.2491612	3.83307996	4.91637996	0			AF
1620	1619	228988	44.67080367	4.420701125	43.9157612	45.4990612	3.74977996	4.91637996	0			AF
1621	1620	229111	16.66312886	4.146677373	15.9158612	17.4991612	3.49977996	5.33307996	0			AF
1622	1621	229125	18.64884833	4.241127762	17.6658612	19.4991612	3.66637996	4.83307996	0	,195755,201782,203262,206972,208428,206218,207675,207673,211320,214715,215339,220500,218595,217310,229249,221094,211962,232439,230623,229697,225961,220481,221668,228771,214664,229223,222783,222771,231964,216633,230132,223857,230123,230580,231488,227341,226393,226861,227793,226387,224892,225897,221613,221023,221606,222726,225371,225865	,222726,225371,225865	AF
1623	1622	229223	27.7215679	3.630268324	26.6658612	28.7491612	3.08307996	4.33307996	0	,229249,232439,230623,229697,228771	,229697,228771	AF
1624	1623	229249	29.62462693	3.981619959	28.7491612	30.4991612	3.41637996	4.66637996	0			AF
1625	1624	229583	17.39951727	4.15250638	16.3325612	18.5825612	3.49977996	5.08307996	0	,225353,229111	,225353,229111	AF
1626	1625	229697	28.69198339	3.793381545	27.9991612	29.2491612	2.99977996	4.49977996	0	,229249,232439,230623	,229249,230623	AF
1627	1626	229745	32.4440882	3.609441285	31.9158612	32.9158612	2.99977996	3.99977996	0	,232920,233362	,232920,233362	AF
1628	1627	229810	37.78293501	4.290800741	37.3324612	38.3324612	3.49977996	4.91637996	0			AF
1629	1628	229925	46.86970418	3.615973823	46.4157612	47.3324612	3.08307996	4.16637996	0			AF
1630	1629	230011	16.06867926	4.3704177	15.4992612	16.5825612	3.58307996	5.16637996	0	,221563,221562	,221563,221562	AF
1631	1630	230050	19.76004426	3.941794233	18.9991612	20.4991612	3.33307996	4.49977996	0			AF
1632	1631	230123	25.90733962	4.1659803	25.2491612	26.4991612	3.58307996	4.74977996	0	,225961	,225961	AF
1633	1632	230132	26.83630103	3.104955599	25.9991612	27.7491612	2.66647996	3.66637996	0	,231964	,231964	AF
1634	1633	230202	31.39984696	3.310030541	30.7491612	31.9991612	2.83307996	3.66637996	0	,258554,260456,254251,256668,248627,236894,258984,262682,260105,255465,254658,259338,257801,258187,255853,256244,253867,253064,247018,240760,250252,251054,249818,249414,250678,251473,249865,247418,242866,242829,241596,242018,242006,241145,240314,238176,237298,236427,233791	,233791	AF
1635	1634	230391	10.43647375	4.029900234	9.5825612	11.1658612	3.49977996	4.66637996	1	,209024,212554,214549,215904,218439,219097,219096,222073,222096,224783,223720,225286,227188	,227188	AF
1636	1635	230580	26.26277197	3.78800877	25.3325612	26.9991612	3.33307996	4.33307996	0	,229249,232439,230623,229697,228771,229223,231964,230132	,229223,230132	AF
1637	1636	230623	30.04155936	3.351166856	28.9158612	30.9158612	2.99977996	3.66637996	0	,232439	,232439	AF
1638	1637	230787	43.3924095	3.704245302	42.5824612	43.9990612	2.99977996	4.58307996	0			AF
1639	1638	230869	12.38380534	3.859585718	11.3325612	13.4158612	3.41637996	4.49977996	0			AF
1640	1639	231166	36.37186983	4.34621182	36.0824612	36.7491612	3.41637996	5.33307996	0			AF
1641	1640	231438	21.84099267	3.582154408	20.9991612	22.8325612	3.16647996	3.99977996	0			AF
1642	1641	231488	25.95604855	2.954399881	25.0825612	26.7491612	2.41647996	3.41637996	0			AF
1643	1642	231619	35.88555773	3.360130911	35.2491612	36.5824612	2.41647996	3.99977996	0	,194401,207128,210026,213508,219368,224547,236474,227954,237355,232961,233848,231166	,227954,232961,233848,231166	AF
1644	1643	231669	39.7645813	3.937261006	38.9157612	40.4157612	3.24977996	4.58307996	0	,228463	,228463	AF
1645	1644	231755	10.88381423	3.455084317	9.8325612	11.6658612	2.83307996	3.91637996	0	,230869	,230869	AF
1646	1645	231814	14.16390179	3.549374746	13.4158612	14.8325612	3.08307996	4.08307996	0			AF
1647	1646	231887	20.96794975	3.632379828	20.3325612	21.5825612	2.83307996	4.24977996	0	,233673,231438	,233673,231438	AF
1648	1647	231964	28.45313529	2.949879677	27.1658612	29.5824612	2.33307996	3.58307996	0			AF
1649	1648	232204	10.59195088	3.12743922	9.9158612	11.1658612	2.83307996	3.41637996	0			AF
1650	1649	232234	12.66017585	3.351934113	11.6658612	13.7492612	2.74977996	3.83307996	0			AF
1651	1650	232439	30.1177587	2.838462814	29.2491612	30.9158612	2.24977996	3.24977996	0			AF
1652	1651	232532	37.05475129	3.723345536	36.4991612	37.7491612	2.83307996	4.91637996	0	,229810	,229810	AF
1653	1652	232920	33.33500364	3.376940937	32.5824612	34.1657612	2.99977996	3.83307996	0			AF
1654	1653	232961	35.26657875	2.865296585	34.7491612	36.0824612	1.99977996	3.58307996	0	,236474	,236474	AF
1655	1654	233039	42.29357558	3.560210417	41.5824612	43.1657612	2.74977996	4.41637996	0	,221258,216208,222968,215561,223527,217520,216885,217524,228015,228479,226627,226626,227560,227565,228496,230787	,226627,226626,227560,227565,228496,230787	AF
1656	1655	233071	44.54308896	3.867735927	43.8324612	45.4157612	3.08307996	4.41637996	0			AF
1657	1656	233166	15.80625227	3.690568298	15.2492612	16.3325612	2.99977996	4.49977996	0	,226764,221563,221562,227237,228171,230011	,228171,230011	AF
1658	1657	233362	33.21095544	2.654645927	32.4158612	33.8324612	2.08307996	3.16647996	0			AF
1659	1658	233673	22.09255779	2.982780287	21.4991612	22.7491612	2.58307996	3.41637996	0			AF
1660	1659	233703	23.44918486	3.345588418	22.5825612	24.2491612	2.91647996	3.74977996	0			AF
1661	1660	233791	31.36460675	2.685974833	30.6658612	32.1658612	2.24977996	3.08307996	0	,258554,260456,254251,256668,248627,236894,258984,262682,260105,255465,254658,259338,257801,258187,255853,256244,253867,253064,247018,240760,250252,251054,249818,249414,250678,251473,249865,247418,242866,242829,241596,242018,242006,241145,240314,238176,237298,236427	,236427	AF
1662	1661	233848	36.30165995	2.597229032	35.5824612	36.9157612	1.99977996	3.16647996	0	,237355	,237355	AF
1663	1662	234458	12.8608453	2.897111961	12.0825612	13.5825612	2.41647996	3.24977996	0	,232234	,232234	AF
1664	1663	234519	19.19732013	3.144435309	18.4991612	19.8325612	2.66647996	3.58307996	0	,230050	,230050	AF
1665	1664	234583	24.70573318	2.601038803	23.8325612	25.8324612	2.08307996	3.41637996	0	,234593,233703	,234593,233703	AF
1666	1665	234593	25.29930847	2.746965898	24.6658612	26.2491612	2.33307996	3.24977996	0			AF
1667	1666	234747	37.5587774	2.794444054	36.7491612	38.4991612	2.08307996	3.33307996	0	,229810,232532	,232532	AF
1668	1667	234762	38.30615247	3.394489363	37.7491612	38.8324612	2.66647996	4.08307996	0			AF
1669	1668	234918	15.04005483	3.284744505	14.5825612	15.4158612	2.58307996	3.91637996	0	,231814	,231814	AF
1670	1669	235187	37.41282493	2.246785956	36.7491612	37.9991612	1.74977996	2.74977996	0			AF
1671	1670	235392	17.57132848	3.184069923	16.5825612	18.3325612	2.58307996	3.66637996	0			AF
1672	1671	235893	23.58878793	2.712975286	22.7491612	24.4158612	2.16647996	3.16647996	0	,234593,233703,234583	,234583	AF
1673	1672	236108	41.16012761	2.989407998	40.5824612	41.7491612	2.41647996	3.49977996	0			AF
1674	1673	236299	20.91645159	2.8325276	19.9991612	21.7491612	2.16647996	3.58307996	0	,233673,231438,231887	,231887	AF
1675	1674	236427	32.06477885	2.388315425	31.2491612	32.7491612	2.08307996	2.83307996	0	,258554,260456,254251,256668,248627,236894,258984,262682,260105,255465,254658,259338,257801,258187,255853,256244,253867,253064,247018,240760,250252,251054,249818,249414,250678,251473,249865,247418,242866,242829,241596,242018,242006,241145,240314,238176,237298	,238176,237298	AF
1676	1675	236474	35.17851137	1.736460083	34.4991612	35.6657612	1.08307996	2.58307996	1			AF
1677	1676	236586	44.71347051	3.24237171	43.9990612	45.3324612	2.33307996	3.91637996	0	,233071	,233071	AF
1678	1677	236604	10.63481848	2.501881245	9.7492612	11.3325612	1.99977996	3.08307996	0	,237063,237054	,237054	AF
1679	1678	236894	34.2780618	2.821512985	33.7491612	34.9157612	2.16647996	3.66637996	0			AF
1680	1679	237054	11.40801464	2.304199307	10.9158612	11.9158612	1.58307996	2.91647996	0	,237063	,237063	AF
1681	1680	237063	12.08970021	2.111098262	11.4158612	12.6658612	1.58307996	2.74977996	0			AF
1682	1681	237138	17.1742102	2.669649427	16.4158612	18.0825612	2.16647996	3.33307996	0			AF
1683	1682	237298	31.19616037	1.845432744	30.4991612	31.9158612	1.24977996	2.33307996	0	,249818,249414,242829,241145	,241145	AF
1684	1683	237355	35.7856297	1.329809897	35.4157612	36.3324612	0.08307996	2.33307996	0			AF
1685	1684	237573	18.45924081	3.038847384	17.9991612	18.9991612	2.16647996	3.74977996	0	,195755,201782,203262,206972,208428,206218,207675,207673,211320,214715,215339,220500,218595,217310,229249,221094,211962,232439,230623,229697,225961,220481,221668,228771,214664,229223,222783,222771,231964,216633,230132,223857,230123,230580,231488,227341,226393,226861,227793,226387,225353,224892,225897,221613,221023,221606,222726,229111,225371,225865,229125,229583,230050,234519,235392,237138	,229125,229583,234519,235392,237138	AF
1686	1685	237794	36.36788461	1.49324781	35.8324612	36.9991612	0.66647996	2.33307996	0			AF
1687	1686	237969	14.99676399	2.738940288	14.0825612	15.7492612	2.08307996	3.33307996	0	,231814,234918	,234918	AF
1688	1687	238119	28.32273371	2.374773322	27.4991612	29.1658612	1.99977996	2.83307996	0			AF
1689	1688	238176	32.35451451	1.657996584	31.8324612	32.9991612	0.58307996	2.41647996	0	,258554,260456,254251,256668,248627,236894,258984,262682,260105,255465,254658,259338,257801,258187,255853,256244,253867,253064,247018,240760,250252,251054,250678,251473,249865,247418,242866,241596,242018,242006,240314	,242006,240314	AF
1690	1689	238294	42.35920803	2.701343519	41.7491612	43.2490612	2.08307996	3.24977996	0	,221258,216208,222968,215561,223527,217520,216885,217524,228015,228479,226627,226626,227560,227565,228496,230787,233039	,233039	AF
1691	1690	238395	14.06241879	2.646865286	13.4158612	14.8325612	1.91647996	3.49977996	0	,232234,234458	,234458	AF
1692	1691	238470	22.02234411	2.163553406	20.9991612	22.7491612	1.66647996	2.66647996	0	,262276,265506,289949,267233,266874,268267,291879,268960,269629,270961,293817,293816,276534,273928,274578,273916,271952,271617,295094,241137,238119,271606,271605,296721,282868,248992,246115,242787,297366,297365,289537,253423,234593,233703,243644,242386,242381,241106,239825,240247,298348,239385,234583,274223,279344,269254,284813,284189,279724,278109,276819,299347,256199,254610,293751,290828,287292…	,238490,238919	AF
1693	1692	238490	23.12033007	2.362434886	22.4158612	23.9991612	1.99977996	2.91647996	0	,234593,233703,234583,235893	,235893	AF
1694	1693	238873	19.38369136	2.462505653	18.8325612	19.9991612	1.74977996	2.91647996	0			AF
1695	1694	238885	20.22085969	2.6569978	19.8325612	20.8325612	1.91647996	3.41637996	0	,233673,231438,231887,236299	,236299	AF
1696	1695	238919	23.30158587	1.533103033	22.5825612	23.9158612	0.74977996	2.08307996	0	,262276,265506,289949,267233,266874,268267,291879,268960,269629,270961,293817,293816,276534,273928,274578,273916,271952,271617,295094,241137,238119,271606,271605,296721,282868,248992,246115,242787,297366,297365,289537,253423,243644,242386,242381,241106,239825,240247,298348,239385,274223,279344,269254,284813,284189,279724,278109,276819,299347,256199,254610,293751,290828,287292,287612,274535,287337…	,243170,242748	AF
1697	1696	239124	39.67658784	2.780943996	38.9991612	40.3324612	1.91647996	3.58307996	0			AF
1698	1697	239385	26.20364885	1.972776817	25.7491612	26.6658612	1.41647996	2.41647996	0	,241137,238119,243644,242386,242381,241106,239825,240247	,240247	AF
1699	1698	239609	44.83884042	2.796870585	44.2490612	45.4990612	1.83307996	3.99977996	0	,233071,236586	,236586	AF
1700	1699	239825	27.26238222	2.3112982	26.6658612	27.9158612	1.74977996	2.83307996	0	,238119	,238119	AF
1701	1700	239960	37.15169348	1.350878927	36.4157612	38.3324612	0.49977996	1.91647996	0			AF
1702	1701	239997	40.51468259	2.725893644	39.8324612	41.4157612	1.74977996	3.74977996	0	,228463,231669	,231669	AF
1703	1702	240036	45.5384509	2.873619422	44.5824612	46.1657612	1.74977996	3.91637996	0	,198982,196722,195971,200508,201261,202763,207185,198268,211531,201283,214263,214265,210843,215598,221330,221912,228531,228988	,228531,228988	AF
1704	1703	240120	15.17137189	1.846476189	14.3325612	16.0825612	1.33307996	2.41647996	0	,232234,234458,231814,234918,238395,237969	,238395,237969	AF
1705	1704	240121	16.06324219	2.667026193	15.4992612	16.5825612	1.66647996	3.58307996	0	,226764,221563,221562,227237,228171,230011,233166	,233166	AF
1706	1705	240159	20.35019461	1.952788362	19.0825612	21.6658612	1.66647996	2.33307996	0	,262276,265506,289949,267233,266874,268267,291879,268960,269629,270961,293817,293816,276534,273928,274578,273916,271952,271617,295094,241137,238119,271606,271605,296721,233673,231438,231887,282868,248992,246115,242787,297366,297365,289537,253423,234593,233703,243644,242386,242381,241106,239825,240247,298348,239385,234583,274223,279344,269254,284813,284189,279724,278109,276819,299347,256199,254610…	,238470,238885	AF
1707	1706	240247	27.53628393	1.708763438	26.4991612	28.4991612	1.33307996	2.16647996	0	,241137,238119,243644,242386,242381,241106,239825	,241106,239825	AF
1708	1707	240314	32.89893295	1.434358976	32.1658612	33.5824612	0.24977996	2.24977996	0	,258554,260456,254251,256668,248627,236894,258984,262682,260105,255465,254658,259338,257801,258187,255853,256244,253867,253064,247018,240760,250252,251054,250678,251473,249865,247418,242866,241596,242018	,241596,242018	AF
1709	1708	240399	39.01639166	2.623599824	38.4991612	39.3324612	1.58307996	3.74977996	0	,234762	,234762	AF
1710	1709	240459	44.05066359	2.658550874	43.4990612	44.5824612	1.66647996	3.41637996	0			AF
1711	1710	240562	17.29013103	2.016214165	16.6658612	17.9158612	1.58307996	2.49977996	0			AF
1712	1711	240760	34.36351846	1.663997554	33.8324612	34.8324612	1.08307996	2.24977996	0			AF
1713	1712	240894	10.62719447	1.62774805	9.5825612	11.8325612	1.24977996	2.24977996	0			AF
1714	1713	241034	22.17654458	1.524970971	21.2491612	22.9991612	1.08307996	1.83307996	0	,242317	,242317	AF
1715	1714	241106	28.0601166	0.992076412	27.2491612	28.8324612	0.24977996	1.66647996	0	,241137,243644,242386,242381	,242381	AF
1716	1715	241137	30.1340423	2.093910701	29.5824612	30.8324612	1.33307996	2.66647996	0			AF
1717	1716	241145	30.77527727	1.029637944	30.1658612	31.4158612	0.41647996	1.66647996	0	,249818,249414,242829	,242829	AF
1718	1717	241596	33.71223867	1.701758889	32.8324612	34.3324612	1.16647996	2.49977996	0	,236894,240760,242866	,236894,240760,242866	AF
1719	1718	241668	38.33057895	2.174029402	37.2491612	38.9157612	1.41647996	2.91647996	0			AF
1720	1719	241782	13.10319716	2.169072934	12.4992612	13.7492612	1.33307996	2.66647996	0			AF
1721	1720	241869	21.66315699	1.192765568	20.4158612	22.7491612	0.41647996	1.74977996	0	,242317,241034	,241034	AF
1722	1721	242006	31.84562743	0.968935623	31.1658612	32.5824612	0.16647996	1.83307996	0			AF
1723	1722	242018	32.89454159	0.286069187	32.3324612	33.4158612	-0.75022004	1.41647996	1	,258554,260456,254251,256668,248627,258984,262682,260105,255465,254658,259338,257801,258187,255853,256244,253867,253064,247018,250252,251054,250678,251473,249865,247418	,250252,251054,247418	AF
1724	1723	242090	38.03771395	1.32232461	37.2491612	38.9157612	0.83307996	1.83307996	0	,239960	,239960	AF
1725	1724	242205	14.03128961	1.542271577	13.3325612	14.4992612	0.99977996	2.33307996	0			AF
1726	1725	242283	20.86464815	1.208791312	19.7491612	21.9991612	0.66647996	1.74977996	0	,242317,241034,241869	,241869	AF
1727	1726	242317	23.0148619	0.772327886	22.4991612	23.4991612	0.08307996	1.33307996	0			AF
1728	1727	242337	25.12833613	1.618219559	24.3325612	25.8324612	1.08307996	2.08307996	0	,241137,238119,243644,242386,242381,241106,239825,240247,239385	,239385	AF
1729	1728	242381	28.86246122	0.670919708	27.9991612	29.4991612	-0.08352004	1.49977996	0	,241137,243644,242386	,243644,242386	AF
1730	1729	242386	29.06628632	1.779277531	28.4158612	29.7491612	1.16647996	2.41647996	0			AF
1731	1730	242512	37.99945935	0.685158245	37.2491612	38.9991612	0.08307996	1.33307996	0	,245819	,245819	AF
1732	1731	242703	20.87834749	0.799081429	19.8325612	22.1658612	0.41647996	1.24977996	0	,248104,244793	,244793	AF
1733	1732	242748	24.22285957	1.694036864	23.5825612	24.8325612	0.99977996	2.24977996	0	,241137,238119,243644,242386,242381,241106,239825,240247,239385,242337	,242337	AF
1734	1733	242787	27.41085345	0.807611123	26.8324612	27.9991612	0.08307996	1.41647996	0	,248992,246115	,246115	AF
1735	1734	242829	29.75884436	0.523783999	29.2491612	30.4158612	-0.25022004	1.24977996	0	,249818,249414	,249414	AF
1736	1735	242866	33.89832094	0.814998611	33.2491612	34.5824612	0.33307996	1.24977996	0			AF
1737	1736	242953	40.25929929	1.720590263	39.5824612	40.8324612	1.16647996	2.33307996	0	,239124	,239124	AF
1738	1737	242989	43.77737965	2.034170873	43.1657612	44.5824612	1.16647996	2.99977996	0	,198982,196722,195971,200508,201261,202763,207185,198268,211531,201283,214263,214265,210843,215598,221330,221912,228531,228988,233071,236586,239609,240036,240459	,239609,240036,240459	AF
1739	1738	243082	16.41943022	1.773070221	15.9158612	16.7492612	0.99977996	2.66647996	0	,232234,226764,221563,221562,227237,234458,228171,231814,230011,234918,233166,238395,237969,240121,240120	,240121,240120	AF
1740	1739	243170	24.36307009	0.777567737	23.4158612	25.1658612	0.33307996	1.24977996	0	,262276,265506,289949,267233,266874,268267,291879,268960,269629,270961,293817,293816,276534,273928,274578,273916,271952,271617,295094,271606,271605,296721,282868,248992,246115,242787,297366,297365,289537,253423,298348,274223,279344,269254,284813,284189,279724,278109,276819,299347,256199,254610,293751,290828,287292,287612,274535,287337,264765,300030,297677,296047,295401,293139,291191,288937,255001…	,245672,245671,246084,245247	AF
1741	1740	243415	10.07531278	1.011554903	9.5825612	10.6658612	0.49977996	1.41647996	0			AF
1742	1741	243644	29.47375406	1.235658387	28.6658612	30.1658612	0.74977996	1.91647996	0	,241137	,241137	AF
1743	1742	244634	41.55555861	1.934493399	40.9991612	41.9991612	0.83307996	2.58307996	0	,228463,231669,236108,239997	,236108,239997	AF
1744	1743	244700	13.18731108	1.588477075	12.4158612	13.9158612	0.74977996	2.33307996	0	,241782,242205	,241782,242205	AF
1745	1744	244793	21.45880595	0.301612029	20.4991612	22.5825612	-0.16692004	0.83307996	0	,248104	,248104	AF
1746	1745	245178	19.31291888	1.015720387	18.4158612	19.9991612	0.58307996	1.58307996	0	,242317,241034,241869,248104,244793,242283,242703	,242283,242703	AF
1747	1746	245247	24.29030664	0.202002137	23.4158612	25.1658612	-0.33352004	0.83307996	0	,279344,275149,273529,271553,265079,259259,254183,248130	,248130	AF
1748	1747	245454	40.03151107	1.373481412	39.1657612	41.4991612	0.58307996	2.66647996	0	,234762,240399	,240399	AF
1749	1748	245458	41.12890596	1.329829702	40.3324612	41.8324612	0.66647996	2.16647996	0	,234762,240399,239124,242953,245454	,242953,245454	AF
1750	1749	245526	13.76268996	0.750391963	12.9992612	14.4992612	0.16647996	1.24977996	0			AF
1751	1750	245576	17.18961151	1.263448233	16.7492612	17.9158612	0.49977996	1.74977996	0	,240562	,240562	AF
1752	1751	245585	18.485108	1.834029238	17.9158612	18.9991612	0.58307996	2.74977996	0	,238873	,238873	AF
1753	1752	245671	25.85845062	1.173956017	24.9158612	26.9158612	0.58307996	1.58307996	0	,248992,246115,242787	,242787	AF
1754	1753	245672	26.03657719	0.711652652	25.1658612	26.9158612	0.16647996	1.16647996	0	,245683	,245683	AF
1755	1754	245683	26.76747468	0.356450485	25.9991612	27.4158612	-0.16692004	0.74977996	0			AF
1756	1755	245803	35.9617231	0.242271958	35.4991612	36.4157612	-0.41692004	0.83307996	0			AF
1757	1756	245819	36.93356997	0.318580886	36.3324612	37.4991612	-0.33352004	0.99977996	0			AF
1758	1757	245886	43.35079749	1.592698279	42.9157612	44.3324612	0.58307996	2.58307996	0	,198982,196722,195971,200508,201261,202763,207185,198268,211531,201283,214263,214265,210843,215598,221330,221912,228531,228988,233071,236586,239609,240036,240459,242989	,242989	AF
1759	1758	245963	14.89169767	0.90367775	14.3325612	15.4158612	0.33307996	1.49977996	0			AF
1760	1759	246084	25.30984087	-0.188329504	24.8325612	25.9158612	-1.16692004	0.66647996	0	,262276,265506,289949,267233,266874,268267,291879,268960,269629,270961,293817,293816,276534,273928,274578,273916,271952,271617,295094,271606,271605,296721,282868,297366,297365,289537,253423,298348,274223,269254,284813,284189,279724,278109,276819,299347,256199,254610,293751,290828,287292,287612,274535,287337,264765,300030,297677,296047,295401,293139,291191,288937,255001,287011,285419,292800,289567…	,250970,248556	AF
1761	1760	246115	27.90523919	0.065694746	27.2491612	28.7491612	-0.58352004	0.58307996	0	,248992	,248992	AF
1762	1761	246285	40.59465583	0.675790763	39.5824612	41.9991612	0.33307996	1.24977996	0	,245819,239960,241668,242090,242512,247500,247094	,247094	AF
1763	1762	246384	15.74210632	1.063110179	15.2492612	16.2492612	0.41647996	1.74977996	0			AF
1764	1763	247018	35.04430995	0.712310056	34.4991612	35.4991612	0.16647996	1.24977996	0			AF
1765	1764	247094	39.82452152	0.239856149	38.6657612	40.9157612	-0.25022004	0.66647996	0	,245819,239960,241668,242090,242512,247500	,247500	AF
1766	1765	247110	42.110215	1.050930751	41.6657612	42.4990612	0.33307996	1.83307996	0	,234762,228463,245819,239960,231669,241668,242090,242512,240399,239124,236108,247500,239997,242953,247094,245454,244634,245458,246285	,244634,245458,246285	AF
1767	1766	247418	33.50327244	-0.380732467	33.0824612	33.9157612	-1.16692004	0.49977996	0	,247018,250678,251473,249865	,251473,249865	AF
1768	1767	247500	39.21249321	0.852410111	38.3324612	40.3324612	0.24977996	1.66647996	0	,245819,239960,241668,242090,242512	,241668,242090,242512	AF
1769	1768	247530	42.59987284	1.744914716	41.9157612	43.2490612	0.24977996	2.91647996	0	,221258,216208,222968,215561,223527,217520,216885,217524,228015,228479,226627,226626,227560,227565,228496,230787,233039,238294	,238294	AF
1770	1769	247550	10.39549914	0.508657521	9.8325612	10.8325612	-0.08352004	1.24977996	1			AF
1771	1770	247650	18.95117123	1.265359527	18.1658612	20.4991612	0.08307996	1.91647996	0	,262276,265506,289949,267233,266874,268267,291879,268960,269629,270961,293817,293816,276534,273928,274578,273916,271952,271617,295094,241137,238119,271606,271605,296721,233673,231438,231887,282868,248992,246115,242787,297366,297365,289537,253423,234593,233703,243644,242386,242381,241106,239825,240247,298348,239385,234583,274223,279344,269254,284813,284189,279724,278109,276819,299347,256199,254610…	,240159,245178	AF
1772	1771	247651	19.55404445	0.379870494	18.3325612	20.7491612	-0.00022004	0.74977996	0			AF
1773	1772	247959	9.876200544	-0.156223986	9.4992612	10.3325612	-0.41692004	0.16647996	0			AF
1774	1773	247989	12.99114201	0.426458483	12.1658612	13.9158612	-0.16692004	1.49977996	0	,241782,242205,244700,245526	,244700,245526	AF
1775	1774	248017	14.34023794	-0.004682917	13.8325612	14.8325612	-0.58352004	0.58307996	0			AF
1776	1775	248104	22.5869332	0.002156062	21.8325612	23.4158612	-0.41692004	0.49977996	0			AF
1777	1776	248130	24.30121435	-0.607451355	23.6658612	24.9991612	-1.33352004	0.16647996	0	,279344,275149,273529,271553,265079,259259,254183	,254183	AF
1778	1777	248441	15.31109615	0.022035634	14.6658612	16.1658612	-0.33352004	0.41647996	0	,248017	,248017	AF
1779	1778	248556	26.60921379	-0.256093458	25.5824612	27.6658612	-0.75022004	0.24977996	0			AF
1780	1779	248627	31.39348401	0.238623959	30.7491612	32.0824612	-0.33352004	0.74977996	0			AF
1781	1780	248787	11.63852138	0.723989421	10.9992612	12.1658612	-0.08352004	1.66647996	0			AF
1782	1781	248802	12.27148892	0.858997875	11.9158612	12.6658612	-0.08352004	1.66647996	0	,241782,242205,244700,245526,247989	,247989	AF
1783	1782	248875	19.04274315	-0.510987104	18.3325612	19.9158612	-1.33352004	0.16647996	0	,256153,254566,252554,250114,258468,256131,252944,250512,253736,250103,258829,252923,252518,250093	,252518,250093	AF
1784	1783	248992	28.49956997	-0.24812215	27.8324612	29.3324612	-0.58352004	0.08307996	0			AF
1785	1784	249118	38.06589988	-0.052164238	37.3324612	38.6657612	-0.66692004	0.58307996	0	,251522	,251522	AF
1786	1785	249196	11.84223522	-0.499903118	11.4158612	12.3325612	-1.50022004	0.49977996	0	,241782,242205,244700,245526,247989,256806,254840,253245,253644,251217,248802,249609	,248802,249609	AF
1787	1786	249414	29.62697477	-0.802579522	29.0824612	30.2491612	-1.58352004	-0.00022004	0	,249818	,249818	AF
1788	1787	249569	41.77581489	0.137599324	40.6657612	42.5824612	-0.25022004	0.49977996	0	,234762,228463,245819,239960,231669,241668,242090,242512,240399,239124,236108,247500,239997,242953,247094,245454,244634,245458,246285,247110	,247110	AF
1789	1788	249588	11.05605357	0.698472832	10.4158612	11.7492612	-0.25022004	1.33307996	0			AF
1790	1789	249609	12.68307405	-0.359892497	11.9992612	13.3325612	-1.08352004	0.24977996	0	,256806,254840,253245,253644,251217	,251217	AF
1791	1790	249818	30.32814566	0.088998863	29.6658612	30.9991612	-0.50022004	0.74977996	0			AF
1792	1791	249865	34.27934578	0.126123239	33.5824612	35.2491612	-0.33352004	0.58307996	0	,247018	,247018	AF
1793	1792	249973	42.97910506	0.93511316	42.4990612	43.7490612	-0.25022004	1.91647996	0	,198982,196722,195971,200508,201261,202763,207185,198268,211531,201283,221258,216208,222968,214263,214265,210843,215598,215561,223527,217520,216885,217524,228015,221330,221912,228479,234762,228463,245819,226627,226626,227560,239960,227565,231669,228531,228988,228496,241668,242090,242512,240399,230787,239124,233071,233039,236108,236586,247500,239997,242953,238294,239609,240036,247094,240459,245454…	,245886,247530,249569	AF
1794	1793	250070	16.81530781	0.377326862	16.2492612	17.3325612	-0.58352004	1.41647996	0	,232234,226764,221563,221562,227237,234458,228171,231814,230011,234918,233166,238395,237969,240121,240120,243082	,243082	AF
1795	1794	250093	19.99819119	-0.162539492	19.0825612	20.7491612	-0.66692004	0.16647996	0	,256153,254566,252554,250114,258468,256131,252944,250512,253736,250103	,250512,250103	AF
1796	1795	250103	21.02924893	-1.409563628	19.9158612	22.0825612	-2.41692004	-0.25022004	0	,253736	,253736	AF
1797	1796	250114	22.13408047	-0.548473127	20.8325612	23.0825612	-1.25022004	-0.00022004	0	,256153,254566,252554	,252554	AF
1798	1797	250252	31.94515812	-0.106683621	31.3324612	32.4991612	-0.50022004	0.24977996	0	,248627	,248627	AF
1799	1798	250512	21.08339769	-0.500204082	20.5825612	21.7491612	-1.08352004	0.16647996	0	,256153,254566,252554,250114,258468,256131,252944	,250114,252944	AF
1800	1799	250678	35.07177091	-0.320111272	34.3324612	35.6657612	-0.91692004	0.16647996	0			AF
1801	1800	250853	15.00497174	-0.729560153	14.4158612	15.6658612	-1.33352004	-0.25022004	0			AF
1802	1801	250878	17.90444607	0.855309946	17.4991612	18.2491612	-0.50022004	2.24977996	0	,195755,201782,203262,206972,208428,206218,207675,207673,211320,214715,215339,220500,218595,217310,229249,221094,211962,232439,230623,229697,225961,220481,221668,228771,214664,229223,222783,222771,231964,216633,230132,223857,230123,230580,231488,227341,226393,226861,227793,226387,225353,224892,225897,221613,221023,221606,222726,229111,225371,225865,229125,229583,230050,234519,235392,237138,237573…	,237573,245585	AF
1803	1802	250879	18.14418889	-0.578547013	17.7491612	18.6658612	-1.25022004	0.33307996	0	,262276,265506,289949,267233,266874,268267,291879,268960,269629,270961,293817,293816,276534,273928,274578,273916,271952,271617,295094,241137,238119,271606,271605,296721,233673,231438,231887,282868,248992,246115,242787,297366,297365,289537,253423,234593,233703,243644,242386,242381,241106,239825,240247,298348,239385,234583,274223,279344,269254,284813,284189,279724,278109,276819,299347,256199,254610…	,247651,247650,248875	AF
1804	1803	250970	25.69953944	-0.99730642	25.1658612	26.4158612	-1.83352004	-0.33352004	0	,262276,265506,289949,267233,266874,268267,291879,268960,269629,270961,293817,293816,276534,273928,274578,273916,271952,271617,295094,271606,271605,296721,282868,297366,297365,289537,253423,298348,274223,269254,284813,284189,279724,278109,276819,299347,256199,254610,293751,290828,287292,287612,274535,287337,264765,300030,297677,296047,295401,293139,291191,288937,255001,287011,285419,292800,289567…	,256954,256953,255781	AF
1805	1804	251054	32.04373319	-0.825205523	31.5824612	32.6658612	-1.50022004	-0.33352004	0	,258554,260456,254251,256668,258984,262682,260105,255465,254658,259338,257801,258187,255853,256244,253867,253064	,255853,256244,253867,253064	AF
1806	1805	251191	11.00794694	-0.324811435	10.0825612	11.7492612	-0.83352004	0.24977996	0	,241782,242205,244700,245526,247989,256806,254840,253245,253644,251217,248802,249609,249196,248787,249588	,249196,248787,249588	AF
1807	1806	251217	12.53806443	-1.192788519	11.8325612	13.3325612	-1.91692004	-0.50022004	0	,256806,254840,253245,253644	,253245,253644	AF
1808	1807	251473	34.34367997	-0.814885415	33.6658612	35.0824612	-1.41692004	-0.16692004	0	,250678	,250678	AF
1809	1808	251522	37.41679653	-0.659093981	36.6657612	38.0824612	-1.16692004	-0.16692004	5			AF
1810	1809	252002	11.08873371	-1.02041784	10.3325612	11.5825612	-1.58352004	-0.58352004	0	,258712,253214	,253214	AF
1811	1810	252077	16.15256392	0.116270028	15.0825612	16.8325612	-0.75022004	0.91647996	0	,248017,245963,246384,248441	,245963,246384,248441	AF
1812	1811	252518	20.16358595	-1.772493232	19.5825612	20.9991612	-2.66692004	-0.58352004	0	,258829,252923	,252923	AF
1813	1812	252554	23.29085922	-0.819481444	22.6658612	23.8325612	-1.58352004	-0.00022004	0	,256153,254566	,254566	AF
1814	1813	252718	36.39080536	-0.459962409	35.9991612	36.6657612	-0.91692004	0.16647996	0			AF
1815	1814	252760	39.19407569	-0.2706515	38.4157612	39.9991612	-0.83352004	0.24977996	0	,251522,249118	,249118	AF
1816	1815	252784	41.43238259	-0.313272904	40.6657612	42.0824612	-0.83352004	0.08307996	0			AF
1817	1816	252923	20.53403717	-1.556265243	19.8325612	21.1658612	-2.33352004	-0.75022004	0	,258829	,258829	AF
1818	1817	252944	22.38233966	-1.320437135	21.4991612	23.4991612	-1.91692004	-0.75022004	0	,258468,256131	,256131	AF
1819	1818	253064	30.97110917	-0.641232465	30.1658612	31.6658612	-1.08352004	-0.25022004	0			AF
1820	1819	253214	10.97000877	-1.637125186	10.2492612	11.8325612	-2.33352004	-0.91692004	0	,258712	,258712	AF
1821	1820	253245	13.79659882	-0.568239196	13.1658612	14.4992612	-1.08352004	-0.00022004	0			AF
1822	1821	253423	28.68282777	-0.927312971	27.9158612	29.2491612	-1.66692004	-0.33352004	0			AF
1823	1822	253590	40.76825937	-0.524079355	39.4991612	42.0824612	-1.08352004	0.08307996	0	,252784	,252784	AF
1824	1823	253594	9.771398934	-0.874614144	8.9158612	10.6658612	-1.33352004	-0.33352004	0	,241782,242205,244700,245526,247989,256806,254840,253245,253644,251217,248802,249609,249196,248787,249588,258712,253214,251191,252002	,251191,252002	AF
1825	1824	253644	13.71963052	-1.320623844	12.6658612	14.4992612	-1.91692004	-0.83352004	0	,256806,254840	,254840	AF
1826	1825	253675	15.0818505	-1.738426877	14.3325612	15.7492612	-2.91692004	-0.83352004	0	,255651	,255651	AF
1827	1826	253736	21.9219915	-1.8431683	20.7491612	22.7491612	-2.83352004	-0.83352004	0			AF
1828	1827	253867	31.31714243	-1.889816633	30.9158612	31.7491612	-2.75022004	-1.00022004	0	,258554,260456,254251,254658	,254658	AF
1829	1828	254088	17.36507302	0.095580035	16.8325612	17.8325612	-1.16692004	1.41647996	0	,232234,226764,221563,221562,227237,234458,228171,231814,230011,234918,233166,238395,237969,240121,240120,240562,243082,245576,250070	,245576,250070	AF
1830	1829	254183	25.09233326	-1.865741188	24.5825612	25.4991612	-3.00022004	-1.08352004	0	,279344,275149,273529,271553,265079,259259	,259259	AF
1831	1830	254251	30.59841819	-1.984985293	30.0824612	31.0824612	-2.75022004	-1.08352004	0	,258554,260456	,258554,260456	AF
1832	1831	254485	16.19989772	-0.692374853	15.4992612	16.9158612	-1.25022004	-0.08352004	0	,232234,226764,221563,221562,227237,234458,228171,231814,230011,234918,233166,238395,237969,240121,240120,240562,248017,245963,243082,246384,245576,248441,250853,250070,252077,254088	,250853,252077,254088	AF
1833	1832	254566	24.04528464	-1.589091932	23.4158612	24.7491612	-2.41692004	-0.83352004	0	,256153	,256153	AF
1834	1833	254610	27.65301188	-1.243171864	27.1658612	28.0824612	-2.00022004	-0.50022004	0	,253423,256199	,253423,256199	AF
1835	1834	254658	30.60384923	-1.234448134	29.8324612	31.3324612	-1.91692004	-0.75022004	0	,258554,260456,254251	,254251	AF
1836	1835	254783	41.30681401	-1.240598738	40.7491612	41.7491612	-1.58352004	-0.83352004	0			AF
1837	1836	254840	13.62669083	-1.834766103	12.9158612	14.2492612	-2.50022004	-1.25022004	0	,256806	,256806	AF
1838	1837	255001	27.08452243	-1.545946761	26.6658612	27.4991612	-2.08352004	-1.00022004	0	,253423,256199,254610	,254610	AF
1839	1838	255465	33.1508006	-0.951871108	32.3324612	34.4991612	-1.41692004	-0.08352004	0			AF
1840	1839	255651	14.60383281	-1.910924568	14.0825612	15.1658612	-2.75022004	-1.25022004	0			AF
1841	1840	255781	26.46923727	-1.19495399	25.8324612	27.1658612	-1.91692004	-0.50022004	0	,253423,256199,254610,255001	,255001	AF
1842	1841	255853	33.28259765	-1.486555105	31.8324612	34.6657612	-1.83352004	-1.16692004	0	,256668,255465	,256668,255465	AF
1843	1842	255951	39.2410111	-0.871433411	38.1657612	40.1657612	-1.50022004	-0.41692004	0	,251522,249118,252760	,252760	AF
1844	1843	255973	9.849499787	-1.521744254	9.1658612	10.4158612	-1.91692004	-1.16692004	0			AF
1845	1844	256131	22.97393967	-2.190846145	22.2491612	23.9158612	-2.91692004	-1.50022004	0	,258468	,258468	AF
1846	1845	256153	24.37982875	-2.453577351	23.9991612	24.7491612	-3.33352004	-1.50022004	0			AF
1847	1846	256199	28.39437231	-1.789366	27.9158612	28.9158612	-2.50022004	-1.08352004	0			AF
1848	1847	256244	32.69083701	-1.755382697	31.4991612	34.1657612	-2.16692004	-1.41692004	0	,258984,262682,260105,259338,257801,258187	,257801,258187	AF
1849	1848	256339	38.67537968	-1.536680657	37.9991612	39.7491612	-1.91692004	-1.00022004	0			AF
1850	1849	256453	16.03671985	-1.27187806	15.4158612	16.6658612	-1.75022004	-0.75022004	0	,255651,253675	,253675	AF
1851	1850	256454	17.23174623	-1.190039222	16.4992612	17.8325612	-1.91692004	-0.50022004	0	,195755,201782,203262,206972,208428,206218,207675,207673,211320,214715,215339,220500,218595,217310,229249,221094,211962,232439,230623,229697,225961,220481,221668,228771,214664,229223,222783,222771,262276,232234,231964,216633,230132,223857,230123,230580,231488,226764,227341,265506,226393,226861,221563,221562,227793,226387,225353,224892,225897,221613,221023,221606,289949,267233,227237,234458,222726…	,250879,250878,254485	AF
1852	1851	256668	35.24355797	-1.300773263	34.3324612	35.9157612	-1.91692004	-0.41692004	0			AF
1853	1852	256806	13.65343173	-2.480878916	13.0825612	14.2492612	-3.08352004	-1.66692004	0			AF
1854	1853	256863	19.23790236	-2.207964085	18.2491612	20.1658612	-3.00022004	-1.58352004	0	,260320	,260320	AF
1855	1854	256953	25.78058156	-2.464308033	25.4158612	26.4158612	-3.33352004	-1.66692004	0	,262276,265506,289949,267233,266874,268267,291879,268960,269629,270961,293817,293816,276534,273928,274578,273916,271952,271617,295094,271606,271605,296721,282868,297366,297365,289537,298348,274223,269254,284813,284189,279724,278109,276819,299347,293751,290828,287292,287612,274535,287337,264765,300030,297677,296047,295401,293139,291191,288937,287011,285419,292800,289567,289240,286665,283822,283851…	,261876,261875	AF
1856	1855	256954	26.73716917	-2.319656405	25.8324612	27.7491612	-3.08352004	-1.58352004	0	,261896,259276	,261896,259276	AF
1857	1856	257098	37.12051756	-1.249853806	36.5824612	37.9157612	-1.83352004	-0.66692004	2			AF
1858	1857	257249	17.80704751	-1.558878514	17.1658612	18.4991612	-2.00022004	-1.08352004	0			AF
1859	1858	257468	36.46832317	-1.552763169	36.0824612	36.7491612	-2.33352004	-0.83352004	0			AF
1860	1859	257801	33.77332001	-2.187113732	31.7491612	35.0824612	-2.91692004	-1.75022004	0	,258984	,258984	AF
1861	1860	257912	40.95580556	-1.381895595	40.4991612	41.4991612	-1.91692004	-0.75022004	0			AF
1862	1861	257919	9.771665634	-2.046144689	9.3325612	10.0825612	-2.33352004	-1.75022004	0			AF
1863	1862	258002	15.61310022	-2.095859109	14.9158612	16.3325612	-2.58352004	-1.66692004	0			AF
1864	1863	258187	32.02797084	-2.413839899	31.3324612	32.9991612	-3.08352004	-1.91692004	0	,262682,260105,259338	,259338	AF
1865	1864	258288	39.27485066	-1.435734565	38.0824612	40.4157612	-2.00022004	-0.66692004	0	,251522,249118,252760,256339,255951	,256339,255951	AF
1866	1865	258297	40.43838503	-1.260102546	39.8324612	40.9991612	-2.08352004	-0.41692004	0			AF
1867	1866	258468	23.68312428	-2.670606418	22.8325612	24.4158612	-3.25022004	-2.00022004	0			AF
1868	1867	258554	29.81055296	-2.17749755	29.3324612	30.4991612	-2.91692004	-1.33352004	0			AF
1869	1868	258673	38.85424985	-2.110478038	37.9991612	40.0824612	-2.58352004	-1.58352004	0			AF
1870	1869	258712	11.7123267	-2.285065984	11.0825612	12.2492612	-3.00022004	-1.58352004	0			AF
1871	1870	258829	21.58501593	-2.589763964	20.9158612	22.4158612	-3.08352004	-2.00022004	0			AF
1872	1871	258984	34.98067943	-2.18396813	33.9991612	35.6657612	-2.75022004	-1.75022004	0			AF
1873	1872	259030	37.26674812	-2.154051883	36.6657612	37.9157612	-2.58352004	-1.75022004	0			AF
1874	1873	259259	24.96287833	-3.07686395	24.2491612	25.5824612	-3.91692004	-2.16692004	0	,279344,275149,273529,271553,265079	,265079	AF
1875	1874	259276	27.59820806	-2.303502252	26.5824612	28.5824612	-2.66692004	-1.83352004	0			AF
1876	1875	259338	32.68635489	-2.662279699	31.7491612	33.5824612	-3.25022004	-2.16692004	0	,262682,260105	,262682,260105	AF
1877	1876	260105	33.89496152	-2.753345323	32.7491612	34.8324612	-3.25022004	-2.25022004	0			AF
1878	1877	260144	35.88845487	-1.892574341	35.3324612	36.4991612	-2.83352004	-0.58352004	0			AF
1879	1878	260320	20.15687536	-2.693853547	19.4158612	21.0825612	-3.00022004	-2.33352004	0			AF
1880	1879	260456	30.13777277	-3.154704615	29.4991612	30.9158612	-3.91692004	-2.41692004	0			AF
1881	1880	260579	10.12074965	-2.347443302	9.6658612	10.4158612	-2.75022004	-1.83352004	0			AF
1882	1881	260948	39.575641	-2.511941767	38.4991612	40.6657612	-3.00022004	-2.00022004	0	,251522,249118,252760,256339,255951,258288,258673	,258288,258673	AF
1883	1882	261052	18.81465847	-1.707038609	17.9158612	19.8325612	-2.66692004	-0.75022004	0	,260320,256863,257249	,256863,257249	AF
1884	1883	261279	36.90995796	-2.741874843	36.4157612	37.4991612	-3.25022004	-2.16692004	0			AF
1885	1884	261413	17.71247401	-2.456442396	17.0825612	18.3325612	-3.25022004	-1.83352004	0	,260320,256863,257249,264708,265393,264322,263961,263949,261052,261783	,261052,261783	AF
1886	1885	261783	18.67595643	-2.939085507	18.0825612	19.1658612	-3.50022004	-2.41692004	0	,264708,265393,264322,263961,263949	,263949	AF
1887	1886	261875	25.55974794	-3.877555835	24.9991612	26.0824612	-4.83352004	-2.75022004	0	,262276,265506,289949,267233,266874,268267,291879,268960,269629,270961,293817,293816,276534,273928,274578,273916,271952,271617,295094,271606,271605,296721,282868,297366,297365,289537,298348,274223,269254,284813,284189,279724,278109,276819,299347,293751,290828,287292,287612,274535,287337,300030,297677,296047,295401,293139,291191,288937,287011,285419,292800,289567,289240,286665,283822,283851,283196…	,265443	AF
1888	1887	261876	26.71690377	-3.056930867	25.9158612	27.4991612	-3.50022004	-2.50022004	0	,264765,264755	,264755	AF
1889	1888	261896	28.27614461	-2.98727183	27.4158612	28.9991612	-3.50022004	-2.50022004	0			AF
1890	1889	262057	11.35244745	-3.194350969	10.6658612	11.9992612	-3.75022004	-2.75022004	0	,263860	,263860	AF
1891	1890	262122	16.40460722	-2.150570381	15.8325612	17.1658612	-2.91692004	-1.33352004	0	,195755,201782,203262,206972,208428,206218,207675,207673,211320,214715,215339,220500,218595,217310,229249,221094,211962,232439,230623,229697,225961,220481,221668,228771,214664,229223,222783,222771,262276,232234,231964,216633,230132,223857,230123,230580,231488,226764,227341,265506,226393,226861,221563,221562,227793,226387,225353,224892,225897,221613,221023,221606,289949,267233,227237,234458,222726…	,256454,256453,258002	AF
1892	1891	262276	29.08427355	-2.203562234	28.6658612	29.4991612	-3.08352004	-1.41692004	1			AF
1893	1892	262389	37.91042485	-2.074817076	37.1657612	38.5824612	-2.91692004	-1.16692004	0	,257098,259030	,257098,259030	AF
1894	1893	262412	10.69060533	-2.490256962	10.1658612	11.3325612	-3.08352004	-1.83352004	0	,263860,262057	,262057	AF
1895	1894	262482	15.23733492	-2.963687466	14.3325612	16.1658612	-3.66692004	-2.41692004	0			AF
1896	1895	262492	17.10025363	-2.660667132	16.4158612	17.6658612	-3.08352004	-2.25022004	0	,260320,256863,257249,264708,265393,264322,263961,263949,261052,261783,261413	,261413	AF
1897	1896	262682	32.85407981	-3.374476883	32.2491612	33.5824612	-3.91692004	-2.91692004	0			AF
1898	1897	262714	35.1789955	-2.98294761	34.8324612	35.5824612	-3.33352004	-2.66692004	0			AF
1899	1898	263203	16.75096991	-3.316420087	16.2492612	17.3325612	-4.00022004	-2.66692004	0	,260320,256863,295303,257249,264708,265393,264322,275680,269544,286951,278682,278041,276750,276748,275123,270871,271202,267485,266791,263961,263949,261052,261783,271188,267466,261413,290106,287205,287845,284655,284344,281484,281483,280526,274391,274716,292738,289839,289169,288536,287257,287244,285951,285638,284396,280578,280577,280275,278977,277683,277358,277035,275738,274460,273792,272497,272121…	,263572,262492	AF
1900	1899	263489	38.65345219	-3.018220585	37.4157612	40.1657612	-3.41692004	-2.50022004	0	,257098,259030,262389	,262389	AF
1901	1900	263520	13.11962438	-2.861385823	12.4992612	13.8325612	-3.75022004	-1.83352004	0			AF
1902	1901	263572	18.09031745	-3.456813095	17.2491612	18.9991612	-4.00022004	-3.08352004	0	,295303,275680,269544,286951,278682,278041,276750,276748,275123,270871,271202,267485,266791,271188,267466,290106,287205,287845,284655,284344,281484,281483,280526,274391,274716,292738,289839,289169,288536,287257,287244,285951,285638,284396,280578,280577,280275,278977,277683,277358,277035,275738,274460,273792,272497,272121,271506,267796,268480,281514,281493,280554,276348,276048,274433,272467,272795…	,265706,264639,264637	AF
1903	1902	263860	12.18458615	-2.591215808	11.5825612	12.6658612	-3.33352004	-1.83352004	0			AF
1904	1903	263949	19.68932009	-3.444897213	18.9991612	20.5825612	-4.00022004	-2.91692004	0	,264708,265393,264322,263961	,263961	AF
1905	1904	263961	20.72763296	-3.160174988	19.8325612	21.6658612	-3.58352004	-2.83352004	0	,264708,265393,264322	,264322	AF
1906	1905	264322	21.26235595	-3.534748531	20.4158612	22.1658612	-3.91692004	-3.00022004	0	,264708,265393	,265393	AF
1907	1906	264637	17.29825022	-4.643397574	16.8325612	17.8325612	-6.83352004	-3.41692004	0	,275680,290106,287205,287845,284655,284344,281484,281483,280526,274391,274716,281493,276348,269456,266728	,269456,266728	AF
1908	1907	264639	17.98753645	-4.65407078	17.4158612	18.4158612	-6.08352004	-3.41692004	0	,272121,281514,280554,276048,272467,272795,270813,267764,266394	,267764,266394	AF
1909	1908	264708	23.6698959	-3.44521978	22.7491612	24.5825612	-4.08352004	-2.83352004	0			AF
1910	1909	264755	27.45204254	-3.70304589	26.9158612	27.9991612	-4.08352004	-3.33352004	0	,264765	,264765	AF
1911	1910	264765	28.3408333	-3.516456692	27.7491612	28.9991612	-4.00022004	-3.00022004	0			AF
1912	1911	264934	13.13535635	-4.115041384	12.5825612	13.7492612	-4.83352004	-3.41692004	0	,268057,267366	,267366	AF
1913	1912	265079	24.84560367	-4.383717129	24.2491612	25.4158612	-5.16682004	-3.50022004	0	,279344,275149,273529,271553	,271553	AF
1914	1913	265203	35.30536945	-3.437723789	34.9157612	35.6657612	-3.75022004	-3.16692004	0			AF
1915	1914	265393	22.49683306	-3.407483874	21.7491612	23.2491612	-3.83352004	-2.83352004	0	,264708	,264708	AF
1916	1915	265443	26.11565869	-3.91008039	25.5824612	26.7491612	-4.75022004	-3.25022004	0	,262276,265506,289949,267233,266874,268267,291879,268960,269629,270961,293817,293816,276534,273928,274578,273916,271952,271617,295094,271606,271605,296721,282868,297366,297365,289537,298348,274223,269254,284813,284189,279724,278109,276819,299347,293751,290828,287292,287612,274535,287337,300030,297677,296047,295401,293139,291191,288937,287011,285419,292800,289567,289240,286665,283822,283851,283196…	,267863,267862	AF
1917	1916	265506	31.02654565	-3.272057094	30.6658612	31.4991612	-4.00022004	-2.66692004	0			AF
1918	1917	265553	34.71304903	-3.94221103	33.9991612	35.4991612	-4.83352004	-3.08352004	0	,270996,267276,267960	,267276,267960	AF
1919	1918	265610	39.12866188	-3.454938187	38.3324612	39.9157612	-3.75022004	-3.16692004	0			AF
1920	1919	265706	19.0945334	-4.449347383	18.5825612	19.4991612	-5.41682004	-3.58352004	0	,295303,269544,286951,278682,278041,276750,276748,275123,270871,271202,267485,266791,271188,267466,292738,289839,289169,288536,287257,287244,285951,285638,284396,280578,280577,280275,278977,277683,277358,277035,275738,274460,273792,272497,271506,267796,268480,274433,268132,268474,267788,266057	,266057	AF
1921	1920	265909	36.00677104	-3.926968434	35.4991612	36.5824612	-5.08352004	-3.08352004	0			AF
1922	1921	266057	19.64007451	-4.155380328	18.9991612	20.3325612	-5.00022004	-3.66692004	0	,295303,269544,286951,278682,278041,276750,276748,275123,270871,271202,267485,266791,271188,267466,292738,289839,289169,288536,287257,287244,285951,285638,284396,280578,280577,280275,278977,277683,277358,277035,275738,274460,273792,272497,271506,267796,268480,274433,268132,268474,267788	,268132,268474,267788	AF
1923	1922	266324	12.36617073	-3.392710741	11.8325612	13.0825612	-3.91692004	-2.75022004	0	,263520,268057,267366,264934	,263520,264934	AF
1924	1923	266369	15.94133244	-3.497641181	15.1658612	16.4992612	-4.00022004	-2.91692004	0	,195755,201782,203262,206972,208428,206218,207675,207673,211320,214715,215339,220500,218595,217310,229249,221094,211962,232439,230623,229697,225961,220481,221668,228771,214664,229223,222783,222771,262276,232234,231964,216633,230132,223857,230123,230580,231488,226764,227341,265506,226393,226861,221563,221562,227793,226387,225353,224892,225897,221613,221023,221606,289949,267233,227237,234458,222726…	,262122,262482,263203	AF
1925	1924	266394	18.57325996	-4.584184983	17.9991612	19.0825612	-5.50022004	-3.66692004	0	,281514,280554,276048,272467,272795,270813	,272467,272795,270813	AF
1926	1925	266714	16.05955416	-4.742521564	15.6658612	16.4158612	-5.58352004	-3.91692004	0			AF
1927	1926	266728	16.64139423	-4.709186713	16.3325612	17.1658612	-6.00022004	-3.83352004	0	,275680,290106,287205,287845,284655,284344,281484,281483,280526,274391,274716	,274391,274716	AF
1928	1927	266791	22.9947221	-4.535665747	22.3325612	23.5825612	-5.41682004	-3.66692004	0	,269544,286951,278682,278041,276750,276748,275123,270871,271202,267485	,270871,271202,267485	AF
1929	1928	266874	29.25992721	-3.381765864	28.9991612	29.5824612	-4.00022004	-2.66692004	0	,262276	,262276	AF
1930	1929	267233	30.27398073	-3.882803885	29.6658612	30.8324612	-4.50022004	-3.16692004	0			AF
1931	1930	267276	33.55874165	-3.808097957	32.7491612	34.1657612	-4.50022004	-3.16692004	0			AF
1932	1931	267342	38.80817481	-3.879854451	38.0824612	39.7491612	-4.25022004	-3.41692004	0			AF
1933	1932	267366	13.7857243	-3.691117493	13.0825612	14.4158612	-4.41692004	-2.75022004	0	,268057	,268057	AF
1934	1933	267466	22.20523328	-4.581636758	21.4158612	22.9158612	-5.00022004	-4.08352004	0	,271188	,271188	AF
1935	1934	267485	23.78903163	-4.368525375	22.9158612	24.4991612	-5.16682004	-3.75022004	0	,269544	,269544	AF
1936	1935	267764	17.71546572	-5.184678407	17.3325612	18.2491612	-6.91682004	-4.00022004	0	,272121	,272121	AF
1937	1936	267788	19.75041075	-5.207726607	19.4158612	20.0825612	-6.08352004	-4.16692004	0			AF
1938	1937	267796	21.69807065	-4.114443506	20.4991612	22.9991612	-4.75022004	-3.75022004	0	,269544,286951,278682,278041,276750,276748,275123,270871,271202,267485,266791,271188,267466	,266791,267466	AF
1939	1938	267862	25.95395992	-4.908008602	25.4158612	26.4158612	-5.58352004	-4.16692004	0			AF
1940	1939	267863	26.53870621	-4.515670545	25.9991612	27.1658612	-5.66682004	-3.50022004	0	,262276,265506,289949,267233,266874,268267,291879,268960,269629,270961,293817,293816,276534,273928,274578,273916,271952,271617,295094,271606,271605,296721,282868,297366,297365,289537,298348,274223,269254,284813,284189,279724,278109,276819,299347,293751,290828,287292,287612,274535,287337,300030,297677,296047,295401,293139,291191,288937,287011,285419,292800,289567,289240,286665,283822,283851,283196…	,269572	AF
1941	1940	267960	33.85842218	-4.570572341	33.2491612	34.5824612	-5.00022004	-4.00022004	0	,270996	,270996	AF
1942	1941	268057	14.31069367	-3.862858157	13.7492612	14.7492612	-4.50022004	-3.16692004	0			AF
1943	1942	268075	15.51897051	-4.840991908	15.0825612	15.8325612	-5.66682004	-4.16692004	0			AF
1944	1943	268132	20.74102236	-4.640973006	20.0825612	21.7491612	-5.50022004	-3.91692004	0	,295303,269544,286951,278682,278041,276750,276748,275123,270871,271202,267485,266791,271188,267466,292738,289839,289169,288536,287257,287244,285951,285638,284396,280578,280577,280275,278977,277683,277358,277035,275738,274460,273792,272497,271506,267796,268480	,267796,268480	AF
1945	1944	268267	31.58216737	-3.564188136	31.0824612	32.2491612	-4.41692004	-2.75022004	0	,265506	,265506	AF
1946	1945	268474	20.14896076	-5.589903777	19.9158612	20.4991612	-6.75022004	-4.33352004	0	,274433	,274433	AF
1947	1946	268480	21.03659371	-4.99597119	20.4991612	21.7491612	-5.75022004	-4.33352004	0	,295303,292738,289839,289169,288536,287257,287244,285951,285638,284396,280578,280577,280275,278977,277683,277358,277035,275738,274460,273792,272497,271506	,273792,271506	AF
1948	1947	268717	12.19046063	-4.171168746	11.6658612	12.8325612	-4.66692004	-3.83352004	0	,263520,268057,267366,264934,266324	,266324	AF
1949	1948	268960	32.55295162	-4.464355965	31.8324612	33.2491612	-5.00022004	-3.91692004	0			AF
1950	1949	269095	15.13093966	-3.919569248	14.5825612	15.9158612	-4.58352004	-3.16692004	0	,195755,201782,203262,206972,208428,206218,207675,207673,211320,214715,215339,220500,218595,217310,229249,221094,211962,232439,230623,229697,225961,220481,221668,228771,214664,229223,222783,222771,262276,232234,231964,216633,230132,223857,230123,230580,231488,226764,227341,265506,226393,226861,221563,221562,227793,226387,225353,224892,225897,221613,221023,221606,289949,267233,227237,234458,222726…	,266369,266714,268075	AF
1951	1950	269254	28.71151852	-5.073464225	28.2491612	29.1658612	-5.75022004	-4.33352004	0			AF
1952	1951	269456	17.00483403	-5.624406636	16.6658612	17.4991612	-6.41682004	-4.50022004	0	,281493,276348	,276348	AF
1953	1952	269544	24.41500201	-5.266713938	23.9991612	24.8325612	-6.00022004	-4.50022004	0			AF
1954	1953	269572	27.4173549	-4.804028699	26.5824612	28.3324612	-5.33352004	-4.00022004	0	,262276,265506,289949,267233,266874,268267,291879,268960,269629,270961,293817,293816,276534,273928,274578,273916,271952,271617,295094,271606,271605,296721,282868,297366,297365,289537,298348,274223,269254,284813,284189,279724,278109,276819,299347,293751,290828,287292,287612,274535,287337,300030,297677,296047,295401,293139,291191,288937,287011,285419,292800,289567,289240,286665,283822,283851,283196…	,271244,270249	AF
1955	1954	269629	31.95507052	-3.944794199	31.0824612	32.7491612	-4.66692004	-3.25022004	0	,265506,268267	,268267	AF
1956	1955	269707	37.26151909	-3.808258564	36.4157612	37.9991612	-4.75022004	-3.08352004	1			AF
1957	1956	269722	38.63995037	-4.393156236	38.0824612	39.3324612	-4.83352004	-3.91692004	0			AF
1958	1957	270032	36.72202835	-4.765194666	36.4157612	37.0824612	-5.58352004	-3.91692004	0			AF
1959	1958	270249	27.98376103	-4.38128485	26.9158612	28.8324612	-4.91692004	-3.75022004	0	,269254	,269254	AF
1960	1959	270436	15.26790522	-6.17022731	14.8325612	15.5825612	-7.58352004	-4.83352004	0			AF
1961	1960	270732	12.28223629	-4.567917696	11.9158612	12.7492612	-5.00022004	-4.16692004	0			AF
1962	1961	270813	18.47800778	-6.56279277	17.9991612	18.9991612	-8.41682004	-4.91692004	0			AF
1963	1962	270871	23.83469185	-5.53970834	23.4158612	24.1658612	-6.58352004	-4.58352004	0	,286951,278682,278041,276750,276748,275123	,276750,276748,275123	AF
1964	1963	270961	31.69876835	-4.819969212	30.9991612	32.4991612	-5.16682004	-4.33352004	0	,265506,268267,268960,269629	,268960,269629	AF
1965	1964	270996	33.94244797	-5.370040392	32.9991612	34.8324612	-6.08352004	-4.75022004	0			AF
1966	1965	271089	14.52130183	-4.779599337	13.9992612	15.1658612	-5.58352004	-4.25022004	0	,195755,201782,203262,206972,208428,206218,207675,207673,211320,214715,215339,220500,218595,217310,229249,221094,211962,232439,230623,229697,225961,220481,221668,228771,214664,229223,222783,222771,262276,232234,231964,216633,230132,223857,230123,230580,231488,226764,227341,265506,226393,226861,221563,221562,227793,226387,225353,224892,225897,221613,221023,221606,289949,267233,227237,234458,222726…	,269095,270436	AF
1967	1966	271188	22.58860432	-5.462584058	22.0825612	22.9991612	-6.08352004	-4.91692004	0			AF
1968	1967	271202	23.21376859	-6.069635341	22.8325612	23.7491612	-7.41682004	-5.00022004	0			AF
1969	1968	271244	27.02211327	-5.565663961	26.0824612	27.9991612	-6.16682004	-5.00022004	0	,262276,265506,289949,267233,266874,268267,291879,268960,269629,270961,293817,293816,276534,273928,274578,273916,271952,271617,295094,271606,271605,296721,282868,297366,297365,289537,298348,274223,284813,284189,279724,278109,276819,299347,293751,290828,287292,287612,274535,287337,300030,297677,296047,295401,293139,291191,288937,287011,285419,292800,289567,289240,286665,283822,283851,283196,282879…	,274845,275167,274515	AF
1970	1969	271506	21.56103809	-5.811372835	21.1658612	21.9991612	-6.91682004	-4.83352004	0	,289839,287257,280275,274460,272497	,272497	AF
1971	1970	271553	25.08773984	-5.506882799	24.3325612	25.9158612	-6.08352004	-5.08352004	0	,279344,275149,273529	,273529	AF
1972	1971	271605	29.30220966	-4.476676847	28.7491612	29.8324612	-5.58352004	-3.66692004	0	,262276,266874	,266874	AF
1973	1972	271606	30.08570838	-4.920797878	29.4991612	30.6658612	-5.50022004	-4.41692004	0	,265506,267233,268267,268960,269629,270961,276534,273928,274578,273916,271952,271617	,271617	AF
1974	1973	271617	30.74814716	-4.590533135	30.1658612	31.1658612	-5.50022004	-3.83352004	0	,265506,267233,268267,268960,269629,270961,276534,273928,274578,273916,271952	,267233,270961,271952	AF
1975	1974	271711	37.44088845	-4.956814143	36.9157612	38.3324612	-5.58352004	-4.25022004	0			AF
1976	1975	271728	12.8489429	-5.007467266	12.0825612	13.4158612	-5.58352004	-4.33352004	0			AF
1977	1976	271952	31.39060423	-5.453978322	30.6658612	32.3324612	-6.25022004	-5.00022004	0	,276534,273928,274578,273916	,273916	AF
1978	1977	272080	14.56399803	-5.661469289	13.9992612	14.9992612	-6.25022004	-5.08352004	0			AF
1979	1978	272121	17.79597965	-6.383720526	17.3325612	18.3325612	-7.41682004	-5.25022004	0			AF
1980	1979	272467	19.47276018	-6.542681931	18.9991612	19.9158612	-7.75022004	-5.25022004	0	,281514,280554,276048	,281514,276048	AF
1981	1980	272497	22.00205281	-5.915887592	21.4991612	22.3325612	-6.91682004	-4.83352004	0	,289839,287257,280275,274460	,274460	AF
1982	1981	272795	18.83167173	-6.345680215	18.4158612	19.2491612	-7.58352004	-5.41682004	0			AF
1983	1982	273035	38.32353675	-4.813468805	37.7491612	38.9991612	-5.58352004	-3.91692004	0	,269707,271711	,269707,271711	AF
1984	1983	273529	25.44002389	-6.069827924	24.4158612	26.2491612	-6.75022004	-5.50022004	0	,279344,275149	,275149	AF
1985	1984	273686	38.25860751	-5.574007066	37.5824612	38.9157612	-5.91682004	-5.33352004	0			AF
1986	1985	273705	13.78805493	-5.287584139	13.2492612	14.3325612	-6.16682004	-4.41692004	0	,195755,201782,203262,206972,208428,206218,207675,207673,211320,214715,215339,220500,218595,217310,229249,221094,211962,232439,230623,229697,225961,220481,221668,228771,214664,229223,222783,222771,262276,232234,231964,216633,230132,223857,230123,230580,231488,226764,227341,265506,226393,226861,221563,221562,227793,226387,225353,224892,225897,221613,221023,221606,289949,267233,227237,234458,222726…	,271089,272080	AF
1987	1986	273792	20.48360003	-6.582692458	20.0825612	21.2491612	-8.25022004	-5.50022004	0	,295303,292738,289169,288536,287244,285951,285638,284396,280578,280577,278977,277683,277358,277035,275738	,275738	AF
1988	1987	273916	31.6369627	-6.097618968	31.0824612	32.1658612	-6.75022004	-5.50022004	0	,276534,273928,274578	,273928,274578	AF
1989	1988	273928	32.72830711	-5.341561735	32.0824612	33.3324612	-5.83352004	-4.83352004	0			AF
1990	1989	274223	30.0780495	-5.730393685	29.3324612	30.8324612	-6.25022004	-5.16682004	0	,262276,265506,267233,266874,268267,268960,269629,270961,276534,273928,274578,273916,271952,271617,271606,271605	,271606,271605	AF
1991	1990	274352	13.84801805	-6.18232593	13.2492612	14.4158612	-6.75022004	-5.66682004	0	,195755,201782,203262,206972,208428,206218,207675,207673,211320,214715,215339,220500,218595,217310,229249,221094,211962,232439,230623,229697,225961,220481,221668,228771,214664,229223,222783,222771,262276,232234,231964,216633,230132,223857,230123,230580,231488,226764,227341,265506,226393,226861,221563,221562,227793,226387,225353,224892,225897,221613,221023,221606,289949,267233,227237,234458,222726…	,273705	AF
1992	1991	274391	16.12680145	-6.158111656	15.8325612	16.5825612	-7.25022004	-5.25022004	0	,275680	,275680	AF
1993	1992	274433	19.96043013	-7.579616425	19.4991612	20.3325612	-9.66682004	-5.75022004	0			AF
1994	1993	274460	22.56467369	-6.625878712	22.2491612	22.9158612	-7.58352004	-5.75022004	0	,289839,287257,280275	,280275	AF
1995	1994	274515	26.92642525	-6.335629799	26.1658612	27.7491612	-7.08352004	-5.83352004	0	,289949,291879,293817,293816,295094,296721,282868,297366,297365,289537,298348,299347,293751,290828,287292,287612,287337,300030,297677,296047,295401,293139,291191,288937,287011,285419,292800,289567,289240,286665,283822,283851,283196,282879,282582,280018,278724,278074,278395,276785	,278074,278395,276785	AF
1996	1995	274535	29.2940141	-6.102290712	28.4991612	30.0824612	-6.75022004	-5.41682004	0	,262276,265506,267233,266874,268267,268960,269629,270961,276534,273928,274578,273916,271952,271617,271606,271605,274223,284813,284189,279724,278109,276819	,274223,276819	AF
1997	1996	274578	32.60965324	-6.12645276	31.9158612	33.4991612	-6.75022004	-5.58352004	0	,276534	,276534	AF
1998	1997	274716	16.94975984	-6.879044384	16.4158612	17.5825612	-7.75022004	-5.91682004	0	,290106,287205,287845,284655,284344,281484,281483,280526	,281484,281483,280526	AF
1999	1998	274845	28.37528816	-5.99650672	27.3324612	29.1658612	-7.08352004	-5.16682004	0	,262276,265506,267233,266874,268267,268960,269629,270961,276534,273928,274578,273916,271952,271617,271606,271605,274223,284813,284189,279724,278109,276819,274535	,274535	AF
[truncated: 9,696 more rows]

## Sheet: Baseline Data S. trutta
Mean autumn water temperature	Annual water temperature range	Mean diurnal range	Mean winter discharge	Built-up area (fraction)	Forest area (fraction)	Cropland area (fraction)	Altitude (mean)	Salmo trutta (P/A)
19.44733333	18.32133333	3.6585	134.8671252	0.000147783	0.024630542	0.655172414	421.2857143	0
18.26	17.04533333	2.684277778	50.97656038	0.000857143	0.085714286	0.3	653.1285714	0
16.86	17.78066667	2.138888889	153.802689	0.000150376	0.052631579	0.22556391	744.9473684	0
17.17711111	17.52933333	2.351888889	88.24559047	0.0012	0.02	0.51	652.49	0
17.30333333	18.45	2.802111111	139.9930959	0.000629371	0.41958042	0.076923077	822.027972	0
17.05088889	19.482	3.153666667	23.86481033	6.62e-05	0.033112583	0.033112583	800.6092715	0
18.90333333	19.25	3.578444444	116.4018004	0.000335196	0.033519553	0	591.2178771	0
19.10733333	18.508	2.802722222	87.16502618	0.000512821	0.33974359	0.038461538	590.3141026	0
18.94	19.55266667	4.038611111	33.48455851	0	0.008658009	0.008658009	480.5281385	0
17.96044444	19.26933333	4.380388889	51.74380464	0.001705069	0.036866359	0	707.1981567	0
17.55911111	19.01066667	1.887944444	38.58297016	5.38e-05	0.005376344	0	850.8763441	0
17.94155556	19.90133333	3.438388889	78.70120024	9.17e-05	0.032110092	0	799.4816514	0
18.22111111	20.86133333	4.047444444	10.9725986	0	0.126436782	0	703.3678161	0
21.21422222	17.83333333	2.539666667	4.315927378	0.001086957	0	0	88.97826087	0
18.55866667	20.29866667	2.923	5.202098556	0	0	0	843.1219512	0
17.90355556	18.56666667	3.978666667	20.55893327	0.00287037	0.12962963	0.009259259	722.3240741	0
17.02133333	19.30466667	1.336555556	5.403824756	0.000121212	0.006060606	0	1066.30303	0
19.09866667	14.674	2.976111111	132.9803975	0.002295082	0.114754098	0.573770492	250.6557377	0
18.96555556	18.74733333	4.780277778	434.0167518	0.000653266	0.050251256	0.030150754	728.1758794	0
16.99333333	19.44266667	1.492333333	6.131848667	0.000754717	0.037735849	0	1047.54717	0
19.03288889	21.56733333	4.846888889	65.48584204	0	0	0	665.7159091	0
18.70311111	18.24	5.279277778	138.3295056	0.002695652	0.147826087	0.052173913	619.1565217	0
18.53644444	16.78533333	3.665611111	194.8607478	0	0.181034483	0.206896552	680.7844828	0
18.01	18.13666667	2.034444444	186.0644624	0.00028777	0.014388489	0	1124.719424	0
19.83444444	19.05133333	5.605833333	577.9016098	0.002290076	0.06870229	0.160305344	312.3740458	0
21.19977778	16.69133333	1.746833333	14.45711556	0	0	0	221.96875	0
17.52	19.574	5.265055556	110.5587603	0.002071006	0.142011834	0.029585799	1084.130178	0
17.052	19.216	1.180833333	18.59475882	0	0	0	1114.4375	0
19.41244444	23.31866667	7.285611111	75.06809964	0	0.070967742	0	549.0709677	0
19.67711111	23.24	7.256555556	109.3255656	0	0.06043956	0	485.1593407	0
17.90822222	18.95	3.606888889	109.3595147	0	0	0	1144.023438	0
17.36088889	19.528	2.499777778	30.96306698	0.000324675	0	0	1138.142857	0
21.74555556	19.77866667	3.070944444	52.87034573	0	0	0	220.0257511	0
22.57511111	17.15066667	0.778944444	5.5323672	0	0	0	62.94488189	0
20.396	20.99466667	5.404055556	29.88492989	0.000515464	0	0	457.128866	0
19.09466667	16.71933333	3.418722222	126.4244176	0.001862069	0.04137931	0.034482759	601.5793103	0
17.70822222	18.86266667	2.397166667	78.85149136	0	0	0	1228.246377	0
17.346	18.93266667	1.483444444	7.014421622	0	0	0	1137.389706	0
19.37555556	22.25466667	6.411444444	24.14112949	0	0	0	628.7904762	0
18.17022222	20.85866667	2.831944444	30.81173102	6.67e-05	0	0	903.7933333	0
22.58866667	17.20266667	0.435277778	2.377676556	0	0	0	75.11864407	0
22.67844444	17.02533333	0.658666667	7.461113489	0.000197368	0	0	70.40789474	0
22.16311111	17.47266667	2.107055556	7.5058024	0	0	0	78.68493151	0
19.576	14.35	1.989277778	33.32928744	0.002166667	0	0	411.0666667	0
17.82577778	18.482	0.805222222	6.259915556	0	0	0	1164.017544	0
22.79111111	16.58333333	0.988611111	11.94252062	0	0	0	114.6557377	0
22.77288889	16.65066667	0.459888889	2.602975844	0	0	0	74.79365079	0
22.68	17.54533333	0.814777778	19.12748909	0.000206897	0	0	116.3724138	0
22.41266667	16.12866667	1.2125	21.42392256	0	0	0	247.74	0
20.33577778	15.26133333	2.322722222	387.0503783	0.001360947	0	0.017751479	395.0710059	0
21.26511111	19.73533333	2.659944444	14.17062778	0	0	0	384.6296296	0
22.48644444	16.18466667	1.218555556	26.4834322	0	0	0	280.1428571	0
20.57088889	13.36866667	1.557444444	22.67881024	0	0	0.116666667	266.7666667	0
22.74155556	16.508	1.866444444	50.16760571	0	0	0	216.82	0
22.86444444	16.49	2.142722222	91.12213656	0	0	0	166.705	0
16.21022222	21.278	4.615388889	34.42075631	0.000434783	0.02484472	0	1539.031056	0
21.938	18.722	1.690722222	11.49805216	0	0	0	285.2990654	0
22.70822222	14.12533333	0.557333333	35.278146	0	0	0	224.06	0
22.09177778	15.80733333	1.416	27.99547807	0	0	0	350.4666667	0
23.16	17.40933333	0.825611111	11.97567904	0	0	0	161.8368794	0
23.06066667	17.04866667	0.620611111	5.334083156	0	0	0	173.5673759	0
19.94222222	19.67266667	1.856611111	20.93492418	0	0	0	750.4951456	0
20.80577778	20.492	3.645611111	21.22344736	0	0	0	563.3636364	0
23.35244444	17.562	1.140777778	5.455768689	0	0	0	205.6038961	0
23.11244444	17.52866667	0.796555556	31.45187878	0	0	0	145.8881579	0
18.66822222	21.56	6.751111111	103.1147118	0	0.0703125	0	1233.351563	0
18.53711111	19.92933333	5.978222222	195.8497102	0.003082707	0.233082707	0.180451128	898.5864662	0
23.09622222	17.414	0.796722222	55.29438933	0	0	0	170.5530303	0
16.09155556	22.02266667	7.422944444	96.23743036	0	0.241935484	0.008064516	1744.556452	0
19.28577778	21.69866667	4.3315	40.43556111	0	0	0	839.4945652	0
21.89422222	18.94866667	2.218333333	9.6750094	0	0	0	420.136612	0
19.26177778	16.708	4.279277778	149.7360779	0	0	0	721.7785235	0
21.04222222	14.68066667	1.860944444	83.70799787	0	0	0	358.4	0
22.93622222	16.574	0.625111111	6.388964644	0	0	0	323.25	0
22.63222222	15.764	2.316388889	106.2657619	0	0	0	182.3650794	0
18.90866667	21.662	4.3195	33.60055553	0	0	0	941.1164384	0
21.12444444	14.74733333	2.038055556	0.010450133	0	0	0	339.4166667	0
18.74577778	21.11933333	4.522944444	26.63786282	0	0	0	1262.669951	0
19.10977778	20.65066667	3.585611111	5.400169911	0	0	0	1162.949153	0
20.50622222	19.36333333	1.9805	12.25070427	0	0	0	715.9350649	0
23.33244444	17.012	0.587444444	3.411564711	0	0	0	207.9	0
18.57888889	20.09533333	5.692055556	54.4909208	0.001889764	0.118110236	0	1092.551181	0
19.594	20.954	3.733	16.67831109	0	0	0	920.0934066	0
22.16688889	16.23333333	2.095277778	53.53326789	0	0	0	375.4315068	0
17.61444444	23.55666667	7.247777778	53.65016584	0	0	0	1405.708661	0
17.38022222	22.594	5.763	23.70360282	0	0	0	1486.165217	0
23.41866667	17.412	0.8895	3.840817556	0	0	0	211.3172414	0
22.76333333	16.698	1.338722222	13.62167307	0	0	0	388.7738095	0
22.94066667	15.78	2.128111111	36.5275696	0	0	0	184.7862595	0
22.40111111	18.88	2.044388889	5.723362133	0	0	0	325.4468085	0
23.36911111	17.38266667	0.703666667	10.75888476	0	0	0	208.4817073	0
23.57733333	12.62533333	1.184388889	6015.466794	0.004045802	0.015267176	0.709923664	22.41221374	0
23.31133333	12.16666667	0.619888889	0.302528711	0.002173913	0	0.913043478	3.152173913	0
19.62977778	21.13133333	3.8455	9.746583667	0.000642857	0	0	992.4714286	0
20.786	19.258	1.640666667	9.035112689	0	0	0	757.5	0
21.73666667	16.446	1.367777778	34.57798093	0	0	0	588.9072848	0
23.42311111	17.10533333	0.513	2.899179867	0	0	0	254.5703125	0
22.61111111	13.79733333	1.533	94.85050113	0	0	0	220.2765957	0
22.15955556	14.57266667	1.994222222	137.8233088	0	0	0	175.89	0
22.14777778	18.94866667	1.949	6.224682467	0	0	0	352.5897436	0
22.55755556	12.82733333	1.347833333	25.7601942	0	0	0	169.4691358	0
23.522	15.03133333	2.433222222	0.1783058	0.001588785	0	0.182242991	113.7476636	0
23.58355556	17.232	0.807777778	3.9032644	0	0	0	247.1838235	0
22.26511111	13.57266667	1.418166667	16.21549889	0	0	0	255.3466667	0
22.47911111	14.728	2.087111111	40.84637604	0	0	0	160.9318182	0
22.34555556	13.40066667	0.856611111	19.30782049	0	0	0	168.1372549	0
23.368	12.92933333	0.866	7.854156378	0.0025	0.045454545	0.284090909	24.48863636	0
23.43977778	18.24933333	1.142166667	20.13041304	0	0	0	284.1557377	0
23.61377778	17.384	0.691611111	6.695230756	0	0	0	285.0758621	0
16.28	23.10266667	6.518611111	140.3137219	0	0	0	1805.660287	0
21.626	19.11333333	1.534111111	8.761477756	0	0	0	712.8148148	0
22.12755556	16.078	1.340555556	6.066494111	0	0	0	483.3726708	0
22.86977778	14.71266667	1.250222222	54.07011776	0	0	0	250.0079365	0
22.80155556	12.55333333	0.766222222	16.55144207	0	0	0	112.9811321	0
21.26355556	20.74	3.630666667	42.31336867	0	0	0	849.0491803	0
22.22	16.55733333	1.600222222	6.841475111	0	0	0	537.1497006	0
22.52733333	17.02866667	1.707388889	25.56438653	0	0	0	504.3053892	0
22.87688889	14.61	1.215277778	19.98252776	0	0	0	302.1843972	0
20.89844444	21.818	5.427444444	47.61668824	0	0	0	996.1802326	0
23.49688889	17.45333333	0.731666667	2.933334133	0	0	0	290.7339901	0
22.50866667	13.14466667	0.690722222	88.6398394	0	0	0	111.5060241	0
22.55377778	12.444	0.762333333	34.12383478	0	0	0	193.2072072	0
21.13177778	19.57666667	2.648166667	137.5284596	0	0	0	804.0243902	0
21.93888889	21.00066667	4.208166667	46.63573367	0.002	0	0	753.93125	0
20.63155556	22.01866667	5.520277778	12.46418053	0.000183486	0	0	908.5550459	0
22.75488889	19.04666667	1.983333333	7.536449	0	0	0	349.2867133	0
23.65733333	17.336	0.742722222	1.507013689	0	0	0	276.3583333	0
22.87088889	17.22	1.029277778	2.696726556	0	0	0	438.7962963	0
22.22133333	16.18466667	0.349555556	2.430635644	0	0	0	623.5208333	0
22.78	15.284	1.371111111	10.35033969	0	0	0	291.920354	0
22.27844444	12.44333333	0.702	9.785209156	0	0	0	206.2580645	0
18.10377778	20.266	6.728	142.6448811	0.000123457	0.032921811	0	1100.131687	0
21.79644444	19.02333333	1.809222222	37.44054773	0	0	0	487.7119565	0
23.81533333	17.10666667	0.514611111	0.671565889	0	0	0	345.1261261	0
23.868	17.12466667	0.672833333	0.569443867	0	0	0	352.5693431	0
23.91288889	17.20333333	0.935111111	0.4180602	0	0	0	361.9931973	0
22.83355556	17.32466667	1.213611111	12.31283573	0	0	0	471.7017544	0
22.468	13.65333333	1.068666667	184.5299066	0	0	0	101.8024691	0
22.41266667	16.894	0.768055556	5.310449733	0	0	0	611.8	0
22.71333333	13.61466667	1.201222222	134.4702161	0	0	0	90.11290323	0
22.07311111	14.158	1.657555556	111.9586742	0	0	0	145.2492837	0
23.31555556	13.36933333	1.046333333	13.2336326	0	0	0	39.99358974	0
22.72044444	13.44466667	0.939055556	246.704868	0	0	0	54.66666667	0
22.92822222	13.69333333	0.923833333	12.02467529	0	0	0	32.7852349	0
22.38955556	13.028	1.0005	20.96994222	0	0	0	179.3851351	0
23.58	14.832	1.810388889	5928.77858	0.023454545	0.036363636	0.118181818	189.8	0
19.66733333	15.60266667	4.119888889	36.47052204	0	0	0	701.5384615	0
22.76333333	17.066	0.691055556	2.579314089	0	0	0	602.9815951	0
23.69733333	17.282	0.498388889	1.1662466	0	0	0	399.4642857	0
23.15577778	14.06666667	1.009055556	1.593340222	0	0	0	123.1972789	0
23.08733333	14.18533333	0.975333333	0.927787644	0	0	0	62.74050633	0
23.334	13.406	1.529666667	7.026097489	0	0	0	-9.376344086	0
20.88822222	19.47866667	3.262777778	164.144642	0	0	0	1011.117647	0
23.052	18.21933333	1.020944444	1.580444089	0	0	0	492.4586466	0
22.87733333	13.42466667	1.285444444	288.8347801	0	0	0	92.56050955	0
22.80666667	13.67533333	0.382722222	0.008862356	0	0	0	70.41860465	0
22.91333333	13.524	0.370722222	0.285183356	0	0	0	210.6792453	0
20.04622222	20.45266667	5.322	39.6288048	0	0	0	1000.59633	0
23.37622222	18.08333333	0.889444444	4.055114067	0	0	0	523.6567164	0
23.58844444	17.54533333	0.732722222	2.583521044	0	0	0	506.4316547	0
23.07733333	13.922	0.937666667	7.525943667	0	0	0	96.53211009	0
23.28955556	14.334	1.189722222	0.204775133	0	0	0	117.0833333	0
22.62377778	13.36	1.540444444	8.236582	0	0	0	172.3028846	0
22.66755556	17.39133333	1.551666667	181.9276738	0	0	0	583.6742857	0
22.75133333	17.98066667	1.124055556	6.971037667	0	0	0	675.2777778	0
21.94044444	16.77	1.229944444	12.39358076	0	0	0	591.004717	0
23.25533333	14.74933333	1.455111111	0.086559244	0	0	0	123.4885057	0
23.29844444	14.34333333	1.1945	0.423541	0	0	0	114.8269231	0
23.07888889	14.378	1.089666667	0.527141067	0	0	0	507.3103448	0
22.85466667	17.876	1.426666667	156.3602444	0	0	0	630.14375	0
22.89755556	18.13866667	1.314222222	10.98536311	0	0	0	622.3181818	0
23.17088889	18.31	1.031055556	62.75068449	0	0	0	546.2956522	0
22.17422222	16.17066667	0.923388889	3.7207702	0	0	0	531.8270677	0
23.23044444	14.23666667	1.151277778	0.410279133	0	0	0	103.4014599	0
22.132	19.918	3.447166667	26.84899824	0	0	0	526.6202532	0
23.81688889	17.01	0.368722222	0.3545626	0	0	0	371.5471698	0
23.60177778	17.618	0.718111111	0.6373692	0	0	0	400.6015625	0
23.74066667	13.68933333	1.114888889	0.011930778	0.000338983	0	0.220338983	54.6779661	0
22.30777778	19.41666667	2.277444444	2.661052111	0	0	0	473.7301587	0
22.70688889	18.834	1.426611111	2.025938622	0	0	0	419.8832117	0
22.78888889	17.65466667	0.594388889	0.494171289	0	0	0	647.75	0
22.50022222	15.31533333	1.234388889	3.444829933	0	0	0	416.4761905	0
23.34466667	13.96533333	1.040222222	0.086100578	0	0	0	117.3166667	0
22.81955556	13.33266667	1.151888889	11.78889298	0	0	0	174.9649123	0
23.37777778	14.12133333	0.629388889	0.167657356	0	0	0	142.4814815	0
22.97933333	19.04266667	1.850055556	88.56054138	0	0	0	531.1724138	0
23.404	14.76333333	1.025611111	0.018166533	0	0	0	142.5533981	0
20.59977778	15.09266667	3.371833333	38.68671693	0.00010101	0	0	614.7676768	0
22.316	16.68	2.293722222	260.973805	0	0	0	517.5490196	0
23.69377778	17.76333333	0.943555556	3.677731978	0	0	0	470.52	0
22.74244444	19.37466667	2.641333333	17.08257369	0	0	0	517.9705882	0
23.124	17.90066667	0.683944444	0.409757667	0	0	0	519.7959184	0
23.28666667	14.28733333	1.444111111	0.080011222	0	0	0	119.3869048	0
23.49022222	14.14466667	1.215055556	0.002586733	0	0	0	98.2826087	0
22.23888889	16.71333333	3.3395	0.423457467	0	0	0	473.2363636	0
23.12644444	19.092	2.525444444	34.80984311	0	0	0	415.6282051	0
23.74288889	17.87733333	0.916777778	4.775299844	0	0	0	371.0530973	0
22.446	14.02533333	0.999055556	5.0531052	0	0	0	238.0945946	0
23.46377778	13.42333333	1.144666667	0.041727533	0	0	0	62.13953488	0
23.22377778	16.53733333	3.123555556	5887.679985	0.000552147	0	0.17791411	210.3496933	0
23.57377778	17.14866667	0.919055556	4.346882222	0	0	0	521.6833333	0
22.876	19.404	2.793722222	3.894038733	0	0	0	473.8197674	0
23.19888889	18.09733333	0.571777778	0.576166644	0	0	0	502.8192771	0
22.39333333	15.6	1.274111111	2.571096222	0	0	0	422.6206897	0
24.18977778	17.23866667	0.658444444	0.199425467	0	0	0	291.7142857	0
23.352	14.09533333	0.561166667	0.2898366	0	0	0	116.219697	0
23.36466667	14.33333333	0.919555556	0.059877156	0	0	0	106.0724638	0
23.40244444	14.13066667	0.486388889	0.001003422	0	0	0	125.6363636	0
23.68377778	17.87266667	0.988833333	0.274959178	0	0	0	359.0212766	0
22.73733333	13.538	2.972166667	449.801642	0	0	0	311.4955752	0
20.63577778	18.934	5.684666667	359.0042513	0	0	0	767.779661	0
23.68	16.798	0.848	4.222983978	0	0	0	516.8214286	0
23.61777778	17.78133333	1.349444444	3.005228889	0	0	0	495.7530864	0
22.30377778	15.328	1.094277778	1.000628089	0	0	0	436.8468468	0
23.03911111	14.12533333	0.684333333	1.605061889	0	0	0	235.4036697	0
23.30222222	15.658	1.146666667	0.018720733	0	0	0	189.7040816	0
22.41333333	16.69866667	2.243166667	2.616531844	0	0	0	406.9220779	0
21.87755556	18.948	6.324722222	419.4072954	0	0	0	518.5721154	0
23.80044444	16.908	1.216611111	7.029192022	0	0	0	496.1285714	0
24.63555556	16.898	1.2395	1.605500133	0	0	0	362.4585153	0
22.92511111	16.92466667	0.853	0.787244	0	0	0	634.0378788	0
24.47644444	17.156	0.705	0.190192511	0	0	0	338.8727273	0
23.65933333	18.08866667	0.997166667	0.3869922	0	0	0	531.4496124	0
22.78933333	17.67266667	1.885888889	1.892145022	0	0	0	517.7704918	0
23.16866667	14.61	1.047	0.479438156	0	0	0	254.1111111	0
23.63288889	16.63466667	1.433166667	8.372754933	0	0	0	548	0
24.57244444	16.71466667	0.383166667	0.138153289	0	0	0	306.0638298	0
23.86666667	16.71666667	0.441555556	0.042909689	0	0	0	441.0114943	0
23.24533333	14.26133333	0.949888889	0.000254156	0	0	0	190.1744186	0
22.80444444	16.45933333	2.758833333	0.045917378	0	0	0	437.8834356	0
23.15622222	12.164	1.447	25.45729487	0	0	0	259.5154639	0
23.67	16.75266667	1.413833333	11.20314218	0	0	0	523.137931	0
23.92733333	16.65466667	1.116666667	4.111484022	0	0	0	477.3170732	0
23.63155556	17.55	0.956555556	0.046879378	0	0	0	480.3278689	0
21.53488889	17.126	0.761555556	0.843589	0	0	0	599.0615385	0
23.42644444	15.23533333	1.556722222	5860.536171	0.002758621	0	0.165517241	276.3448276	0
23.39422222	14.13066667	0.526222222	0.053755067	0	0	0	194.3040541	0
24.79488889	16.67733333	0.862333333	0.136359956	0	0	0	318.0384615	0
23.40755556	16.448	1.519166667	12.274261	0	0	0	545.53125	0
24.89977778	16.63666667	1.044888889	0.170447333	0	0	0	331.9848485	0
23.50644444	16.384	1.029333333	0.298771822	0	0	0	523.2786885	0
22.35111111	15.47	0.715777778	0.406868689	0	0	0	528	0
23.46244444	14.42733333	0.7005	0.045975622	0	0	0	184.0299401	0
24.29888889	16.29666667	0.311333333	0.705093578	0	0	0	401.9361702	0
23.35311111	17.79066667	1.071277778	0.215608578	0	0	0	520.4931507	0
23.26666667	15.22666667	1.273944444	23.31977987	0	0	0	478.7804878	0
24.266	15.93666667	0.306	0.846196667	0	0	0	426.5714286	0
22.38466667	17.022	2.439833333	0.388384333	0	0	0	479.2302158	0
23.53977778	14.67066667	0.500222222	0.027284689	0	0	0	188.0580645	0
23.29177778	14.69466667	0.442444444	5.35e-05	0	0	0	193.5441176	0
23.40888889	14.842	0.416555556	4.67e-06	0	0	0	204.0816327	0
23.75888889	15.44533333	1.484	0.007775111	0	0	0	228.0198675	0
24.41377778	16.082	0.479277778	0.762775	0	0	0	415.3061224	0
24.09644444	16.77066667	0.682944444	0.067164422	0	0	0	510.3875	0
23.29777778	14.32933333	1.0695	54.99066833	0	0	0	450.5779817	0
23.65266667	14.66	0.633277778	0.0002588	0	0	0	205.6642857	0
23.35511111	14.10466667	1.286444444	25.24308433	0	0	0	466.1397059	0
23.68288889	17.704	1.736055556	0.493579	0	0	0	627.1824324	0
22.566	16.34266667	1.420888889	1.500382933	0	0	0	523.6393443	0
23.55711111	14.55666667	0.655055556	0.012987933	0	0	0	179.0864198	0
23.21111111	15.438	0.607	2.6e-06	0	0	0	243.2419355	0
23.74577778	10.45266667	1.329	21.48403167	0	0	0	210.1505376	0
24.12244444	16.29	0.4145	0.0099388	0	0	0	458.4444444	0
23.97266667	16.78133333	0.920111111	0.287910933	0	0	0	528.7411765	0
23.70755556	16.938	0.932611111	0.352814844	0	0	0	540.140625	0
23.42311111	14.39533333	0.726111111	0.011003889	0	0	0	250.6	0
23.54355556	14.452	0.684611111	0.094239533	0	0	0	247.9844961	0
23.468	15.52866667	0.7995	0.040250311	0	0	0	272.6605505	0
23.19755556	14.162	1.7555	16.44437091	0	0	0	503.471831	0
24.83377778	15.53533333	0.895666667	1.949205844	0	0	0	414.3741007	0
23.71711111	16.94866667	1.000333333	2.197763133	0	0	0	711.4819277	0
23.35511111	16.402	0.596	0.131808311	0	0	0	531.877551	0
23.12533333	17.74	2.230555556	0.152776111	0	0	0	478.1157025	0
23.41511111	18.06	2.845166667	0.260190644	0	0	0	447.4956522	0
23.25755556	18.05333333	2.845222222	0.747225067	0	0	0	449.5185185	0
23.37844444	15.986	0.786611111	0.179725422	0	0	0	485.6330935	0
21.73244444	17.02866667	1.791222222	0	0	0	0	685.4897959	0
23.65	14.446	0.554222222	0.000387978	0	0	0	220.5588235	0
24.70711111	17.98133333	2.005277778	0.214889644	0	0	0	408.1477273	0
23.65466667	17.70666667	1.666	0.137939422	0	0	0	670.7960199	0
23.67622222	15.27133333	0.781555556	7.65e-05	0	0	0	303.5255474	0
23.33977778	15.89733333	0.9685	7.44e-06	0	0	0	223.1574074	0
24.106	11.26533333	1.937666667	90.29293216	0	0	0	182.5488722	0
24.54644444	17.95533333	1.842222222	0.170820956	0	0	0	417.6875	0
23.26288889	17.434	1.025611111	0.629078111	0	0	0	548.672	0
23.05622222	15.40266667	0.5185	3e-06	0	0	0	180.65	0
23.78733333	14.82266667	1.235333333	5848.011804	0.001067961	0	0.194174757	274.9514563	0
24.42444444	15.21933333	1.772277778	2.4021008	0	0	0	378.3101852	0
24.54333333	16.92266667	1.187333333	0.299116022	0	0	0	448.4033613	0
23.856	14.61266667	0.548666667	0.000137844	0	0	0	254.2954545	0
23.54911111	13.212	1.783666667	27.7802266	0	0	0	398.986014	0
23.67088889	15.304	0.846888889	0.000882556	0	0	0	314.08	0
25.05422222	17.06933333	1.602555556	0.449545044	0	0	0	253.8404908	0
24.41	13.44133333	1.724333333	31.44999431	0	0	0	352.4174312	0
23.63533333	13.61933333	0.880777778	2.437863844	0	0	0	455.742268	0
23.93533333	14.17533333	1.054722222	0.437051667	0	0	0	396.1692308	0
25.83533333	15.79933333	1.415611111	0.126984156	0	0	0	244.321608	0
23.34844444	15.89133333	0.588888889	0.148864022	0	0	0	481.162963	0
22.904	17.478	1.780444444	0.005784711	0	0	0	516.2368421	0
24.584	10.39333333	1.458777778	14.24622509	0	0	0	230.5220588	0
22.98155556	17.45333333	1.471388889	0.307523	0	0	0	861.7886179	0
23.32288889	15.53133333	0.6075	0.007529711	0	0	0	335.0060241	0
22.47777778	18.04466667	2.043722222	0.253863511	0	0	0	1101.877863	0
23.884	13.73933333	0.785555556	0.136197756	0	0	0	427.2978723	0
23.42311111	17.91266667	1.850666667	0.430230822	0	0	0	754.5267857	0
25.41222222	16.85133333	2.221611111	0.859792911	0	0	0	384.6649746	0
23.39711111	16.522	0.922055556	0.1189196	0	0	0	664.4508671	0
25.20488889	14.18933333	0.408833333	1.596559133	0	0	0	403.4647887	0
25.136	15.82	0.811111111	0.754219044	0	0	0	444.5961538	0
24.992	16.384	1.447666667	0.587637689	0	0	0	399.1521739	0
24.27733333	16.84733333	1.628777778	0.253863022	0	0	0	698.3613861	0
22.64422222	16.422	1.581722222	0.043902978	0	0	0	567.4710145	0
23.21244444	16.54266667	2.131611111	0.011312467	0	0	0	379.8521739	0
23.58288889	14.624	0.365833333	0.0157018	0	0	0	265.5670103	0
22.73022222	16.864	1.223555556	0.000666156	0	0	0	600.248062	0
22.95688889	16.71733333	1.048333333	8.89e-08	0	0	0	455.2315271	0
24.66733333	15.16533333	1.311666667	2.04e-05	0	0	0.017699115	388.9292035	0
24.39066667	15.61933333	2.145055556	5810.073047	0.001642857	0	0.157142857	304.4428571	0
25.08888889	14.23733333	1.844388889	2.532588644	0	0	0	402.3442623	0
25.72155556	15.81933333	1.3315	1.0449292	0	0	0	249.1412429	0
23.01488889	17.634	1.951555556	0.553089533	0	0	0	882.0394737	0
23.036	15.774	0.998944444	0.051830356	0	0	0	475.2413793	0
22.79488889	17.886	2.985555556	0.090251689	0	0	0	549.74	0
25.10844444	17.948	2.857777778	0.2451518	0	0	0	349.8006645	0
26.15466667	14.438	0.802555556	0.031933844	0	0	0	278.7567568	0
25.91844444	14.82066667	0.762388889	0.746607533	0	0	0	254.3962264	0
23.40488889	15.09	0.633722222	1.1e-05	0	0	0	331.440678	0
22.42133333	17.87466667	1.721777778	0.342839111	0	0	0	1279.663551	0
23.12844444	16.23066667	2.872333333	0.071695733	0	0	0	491.0379147	0
25.272	16.80733333	2.283888889	0.315210222	0	0	0	528.9421965	0
23.39488889	16.014	0.602277778	0.116452422	0	0	0	645.9189189	0
23.41644444	15.744	0.729833333	0.103886311	0	0	0	468.4566929	0
23.36866667	15.882	0.43	0	0	0	0	300.212766	0
24.72911111	14.62066667	1.820888889	5765.081475	0.000615385	0.015384615	0.023076923	323.5076923	0
25.11711111	9.763333333	1.434166667	5.218183867	0	0	0	224.8076923	0
24.32355556	13.17266667	0.659277778	2.947309733	0	0	0	415.1463415	0
26.22977778	14.58466667	0.730277778	0.014063911	0	0	0	272.6666667	0
23.01377778	17.056	1.314166667	0.923977733	0	0	0	1037.502762	0
23.46177778	16.02333333	0.59	0.102287089	0	0	0	788.024	0
23.38155556	15.78466667	0.617555556	0.032300422	0	0	0	746.6896552	0
23.54955556	15.43533333	0.622611111	0.075649889	0	0	0	525.962963	0
23.43511111	15.11	0.558666667	1.67e-06	0	0	0	389.7575758	0
23.73422222	14.82466667	0.477222222	0.0095776	0	0	0	312.2411348	0
23.00444444	16.33	0.693	0	0	0	0	489.7329843	0
22.65466667	16.81733333	0.453277778	0.137512244	0	0	0	1142.175	0
23.396	15.644	0.379	0.030549244	0	0	0	524.42	0
22.91111111	16.90666667	1.249333333	0.005984133	0	0	0	580.518797	0
23.52066667	15.97	0.506444444	2.67e-07	0	0	0	246.6947368	0
26.35933333	13.79266667	0.740666667	0.030344	0	0	0	315.1826923	0
25.78	14.49533333	0.940388889	0.232511733	0	0	0	379.5963855	0
22.47177778	19.45933333	4.346666667	0.6006774	0	0	0	1190.111675	0
23.61222222	14.97466667	0.651777778	0.046282133	0	0	0	383.9685039	0
23.28155556	15.64933333	0.748388889	0.040443778	0	0	0	387.8321168	0
24.59222222	13.52266667	1.087666667	5.0856978	0	0	0	409.7912088	0
23.46533333	16.954	1.963666667	0.422479267	0	0	0	990.1972789	0
23.73911111	14.71333333	0.505611111	0.083445867	0	0	0	383.3412698	0
25.34688889	14.678	1.472888889	5751.089862	0.000666667	0.022222222	0.02962963	296.3037037	0
25.02733333	8.802	1.369944444	4.675884556	0	0	0	193.2377622	0
25.47377778	15.75866667	1.034555556	0.122297044	0	0	0	313.75	0
26.17666667	14.08133333	0.457833333	0.168693467	0	0	0	258.691358	0
23.66266667	14.896	0.474388889	0.014128289	0	0	0	377.9936709	0
23.80977778	16.00866667	0.753833333	2.22e-08	0	0	0	299.3565217	0
25.77822222	15.05	0.749166667	0.181088489	0	0	0	279.5855263	0
23.70422222	15.82466667	1.195888889	0.000172378	0	0	0	550.2669903	0
23.76666667	14.92733333	0.7625	0.060484022	0	0	0	496.4295302	0
25.40444444	15.828	1.587166667	2.890545311	0	0	0	393.103321	0
23.69333333	14.82066667	0.618944444	2.2e-05	0	0	0	447.8829787	0
24.69733333	15.97866667	1.558611111	2.03e-05	0.000339806	0	0	345.4223301	0
25.76222222	13.47466667	0.597277778	1.505219133	0	0	0	370.9795918	0
25.55377778	14.17466667	0.672888889	0.837799667	0	0	0	377.0952381	0
25.06955556	15.394	1.063222222	4.32e-05	0	0	0	180.7321429	0
24.82355556	11.00466667	1.498666667	3.499407156	0	0	0	340.6860465	0
25.794	13.86	0.420166667	0.436614511	0	0	0	320.3661972	0
23.198	16.63866667	1.189166667	0.242603556	0	0	0	891.7724868	0
24.25488889	15.82666667	1.044611111	0	0	0	0	297.6875	0
26.34377778	13.39733333	0.4185	0.010108222	0	0	0	291.8360656	0
26.00244444	14.36666667	0.695555556	0.056213578	0	0	0	290.3934426	0
22.57977778	17.54066667	2.172833333	0.596632533	0	0	0	1219.95122	0
23.35777778	15.686	0.606388889	0.080916111	0	0	0	628.7913043	0
23.62066667	15.30066667	0.823333333	0.022265222	0	0	0	523.0794702	0
25.20444444	14.12933333	1.571	5723.14825	0.000508475	0	0	316.3220339	0
24.87066667	13.34066667	2.127888889	7.601742711	0	0	0	390.7565217	0
24.70088889	13.402	1.625611111	8.764411067	0	0	0	377.0071942	0
25.94155556	15.42866667	1.355166667	0.062463	0	0	0	284.8611111	0
26.45688889	13.48133333	0.811833333	1.806665489	0	0	0	316.2662338	0
25.61022222	14.28933333	0.590666667	0.053963378	0	0	0	412.65	0
23.92066667	15.61733333	0.819722222	0.016638911	0	0	0	539.8493151	0
23.27777778	16.23066667	0.635777778	2.44e-07	0	0	0	454.1111111	0
26.49666667	13.31266667	0.707833333	0.043360911	0	0	0	301.4228571	0
23.53044444	15.48133333	0.943222222	0.012064444	0	0	0	556.8368794	0
23.49111111	14.97866667	0.654944444	0.017081178	0	0	0	454.9357143	0
25.25088889	7.646	0.522555556	1.898645244	0	0	0	178.4153846	0
25.868	13.542	1.713111111	5.882835533	0	0	0	370.3706294	0
26.46222222	12.52066667	0.454333333	0.002160911	0	0	0	288.1636364	0
26.43933333	12.66	0.49	0.000402622	0	0	0	296.7073171	0
23.23933333	16.33533333	1.711833333	0.045312467	0	0	0	619.7085714	0
23.63488889	16.38	1.2715	0.0210112	0	0	0	448.6694915	0
25.59777778	14.33733333	1.966222222	5710.694154	0.001488095	0	0.023809524	302.7083333	0
24.84911111	13.462	2.334333333	0.093882711	0	0	0	532.2380952	0
26.35111111	12.70666667	0.646555556	0.009017467	0	0	0	276.2115385	0
26.47022222	12.96866667	0.512833333	0.002068533	0	0	0	300.36	0
26.27066667	12.702	0.595555556	0.058086711	0	0	0	286.655914	0
26.01866667	14.066	0.826388889	0.100438222	0	0	0	421.7151515	0
23.15422222	16.59666667	1.269111111	0.108092222	0	0	0	936.488189	0
23.44066667	15.734	0.675944444	0.004455689	0	0	0	611.757764	0
22.85755556	16.19266667	1.463555556	0.002779356	0	0	0	672.6428571	0
23.97466667	15.10333333	0.731777778	0.017949911	0	0	0	428.0074627	0
25.43088889	13.67533333	2.027333333	0.308701933	0.000728477	0.006622517	0.006622517	359.1986755	0
25.49	10.608	1.316055556	1.284585756	0	0	0	276.8076923	0
26.16977778	10.276	0.585722222	14.850751	0	0	0	225.6410256	0
25.56288889	12.09333333	1.865888889	5.724370556	0	0	0	328.6618705	0
22.46666667	16.42133333	0.769666667	0.807132556	0	0	0	1223.214286	0
23.52088889	16.29733333	1.863277778	0.019019044	0	0	0	671.408	0
25.88111111	9.486666667	1.228222222	4.990648622	0	0	0	279.8529412	0
25.53	12.02266667	1.835777778	6.211857667	0	0	0	331	0
26.856	12.95066667	0.976277778	0.014584356	0	0	0	322.8479263	0
23.53844444	15.51466667	0.466777778	0.0012372	0	0	0	656.5	0
23.238	16.46466667	2.021722222	0.017222911	0	0	0	617.5123457	0
25.88444444	11.28533333	2.014	7.163373022	0	0	0	286.3049327	0
26.45622222	10.39733333	0.811055556	7.8714106	0	0	0	236.5858586	0
25.98644444	13.00533333	1.528833333	5.793377133	0	0	0	324.5787037	0
26.664	12.84733333	0.595944444	0.0048492	0	0	0	309.6962025	0
23.62488889	15.65066667	0.840166667	6.46e-05	0	0	0	645.7622951	0
23.882	15.408	0.733	0.000269089	0	0	0	652.2978723	0
23.94266667	15.082	0.861888889	0.013727689	0	0	0	484.8214286	0
26.73933333	12.96866667	0.648388889	0.005972244	0	0	0	310.3507463	0
23.52644444	15.594	0.488777778	0.048648644	0	0	0	833.8851351	0
24.05222222	16.702	1.797166667	0	0	0	0	382.6575342	0
25.39444444	12.45133333	0.765555556	0.083539978	0	0	0	406.1018519	0
24.27111111	14.646	0.667055556	0.007485267	0	0	0	490.7291667	0
25.25044444	15.718	1.580555556	2.53e-06	0	0	0	234.14	0
25.46577778	14.34933333	0.786388889	3.56e-06	0	0	0	353.3673469	0
26.44511111	9.276666667	0.950666667	2.252942156	0	0	0	298.836478	0
26.81511111	9.789333333	0.8055	1.945073667	0	0	0	264.2288557	0
26.64977778	11.04266667	0.431777778	1.1512196	0	0	0	286.2419355	0
24.02266667	16.11533333	1.418055556	0.569950556	0	0	0	845.119403	0
22.48488889	17.46733333	2.1975	0.959915156	0	0	0	1114.216561	0
26.01777778	13.27066667	0.900222222	5691.111654	0	0	0	296	0
26.52955556	12.95866667	0.341222222	0.001014	0	0	0	249.745098	0
25.27777778	14.61733333	1.283777778	0.923993622	0	0	0	606.5826772	0
23.55444444	15.67333333	0.581722222	0.0140138	0	0	0	877.2019231	0
22.85488889	18.66666667	4.105388889	0.010097222	0	0	0	893.0353982	0
25.20466667	7.408	0.907222222	1.218340667	0	0	0	166.4821429	0
23.87955556	16.38133333	2.028388889	0.001854644	0	0	0	631.9646018	0
22.93244444	17.134	1.849111111	0.004207378	0	0	0	637.2021277	0
26.59355556	11.55866667	0.368333333	0.020017644	0	0	0	322.1147541	0
25.20155556	15.73333333	1.666722222	0	0	0	0	262.5	0
25.85555556	8.323333333	0.936555556	3.061510244	0	0	0	287.5714286	0
26.81177778	10.83	0.463944444	0.861045733	0	0	0	273.1145833	0
26.57444444	11.80866667	0.233222222	0.005452733	0	0	0	310.8409091	0
22.40822222	18.94133333	4.691277778	0.431560511	0	0	0	1244.369748	0
23.11533333	16.68333333	1.863	1.286122822	0	0	0	1028.62	0
25.58888889	14.72533333	1.1885	0.006753244	0	0	0	225.1269841	0
26.80688889	12.268	0.370111111	6.3e-05	0	0	0	270.6590909	0
25.86733333	14.06	1.225111111	1.531871444	0	0	0	456.8675497	0
23.62333333	15.502	0.529388889	0.001592422	0	0	0	791.3218391	0
24.34644444	14.188	0.637833333	0.003813733	0	0	0	509.1385542	0
25.94377778	13.71	0.790833333	0	0	0	0	258.0049261	0
26.67044444	11.524	0.0905	0.001055556	0	0	0	302.5384615	0
26.09733333	13.21533333	1.037277778	0.349114933	0	0	0	416.8992248	0
23.42688889	15.75	1.115333333	0.001115222	0	0	0	794.5433071	0
23.50022222	16.944	2.482388889	0.051834533	0	0	0	807.8219178	0
22.966	17.66266667	2.619333333	0.180251289	0	0	0	1022.306748	0
24.08377778	14.22133333	0.415166667	0.0008592	0	0	0	559.5119048	0
25.76155556	14.24533333	1.017111111	0.005386067	0	0	0	265.716129	0
26.34288889	12.444	0.784666667	5680.487571	0	0	0	259.8583333	0
26.72422222	12.00866667	0.222277778	9.26e-05	0	0	0	339.6097561	0
23.44044444	17.91733333	2.573722222	0.002196378	0	0	0	588.6046512	0
26.22177778	12.446	1.277611111	2.041641378	0	0	0	316.1864407	0
26.526	11.884	0.884444444	1.880283822	0	0	0	339.5892857	0
26.74822222	10.79466667	0.231388889	0.015211467	0	0	0	296.1363636	0
26.78111111	11.496	0.7345	0.023820311	0	0	0	316.5535714	0
26.27333333	13.154	1.191944444	0.157496222	0	0	0	465.9541284	0
22.27333333	18.18666667	3.524722222	0.031150556	0	0	0	983.328125	0
22.68911111	18.294	3.785722222	0.013114333	0	0	0	787.0149254	0
25.47644444	12.98866667	2.977722222	1.5239442	0	0	0	441.6540881	0
26.21622222	8.503333333	0.847111111	1.112058244	0	0	0	325.4509804	0
23.72577778	15.626	1.053111111	0.000827578	0	0	0	555.5862069	0
24.988	15.69533333	1.349777778	0	0	0	0	305.0086957	0
26.71644444	12.332	0.536111111	0.06439	0	0	0	379.16	0
24.42644444	16.56333333	2.303277778	0.001897778	0	0	0	391.2018349	0
26.718	8.926666667	0.840944444	0.876287244	0	0	0	316.8709677	0
23.65466667	16.89333333	2.1065	0.408871	0	0	0	845.189781	0
25.27711111	15.32666667	1.526611111	0.002315778	0	0	0	298.6315789	0
25.82355556	13.50733333	0.627333333	0.031384378	0	0	0	276.7578125	0
26.10488889	13.01733333	0.457611111	0	0	0	0	251.4545455	0
27.038	9.342	0.324944444	0.200723244	0	0	0	285.5	0
26.75666667	11.492	0.654111111	0.014006733	0	0	0	307.3412698	0
26.00755556	13.31066667	0.4795	0	0	0	0	247.6428571	0
25.648	11.51866667	1.842944444	0.817112778	0	0	0	393.5892857	0
26.77288889	11.83266667	0.307388889	0.049394044	0	0	0	364.7195122	0
25.45422222	12.69666667	3.600055556	9.903609978	0	0	0	416.6990291	0
26.92222222	9.730666667	0.308833333	0.029037489	0	0	0	283.7368421	0
26.67466667	11.71266667	0.355277778	0.011675422	0	0	0	241.9333333	0
26.918	11.94933333	0.700944444	0.009891089	0	0	0	281.1538462	0
27.03377778	9.884666667	0.524055556	0.043728111	0	0	0	319.1328125	0
22.74066667	17.39066667	3.636833333	0.266358578	0	0	0	1134.346821	0
24.05977778	16.71333333	2.845611111	0.036934333	0	0	0	653.7605634	0
24.56733333	13.90933333	0.674777778	0.001888556	0	0	0	549.4939024	0
24.09044444	16.48466667	2.014444444	0.014120822	0	0	0	588.3664122	0
23.52133333	16.38333333	1.391166667	2.04e-05	0	0	0	667.8256881	0
23.14044444	17.962	2.852	0.002622978	0	0	0	662.9833333	0
24.74	15.30733333	1.489055556	0.002703844	0	0	0	408.9719626	0
26.49422222	12.90533333	1.0375	5647.693043	0	0	0	325.8618421	0
26.054	12.13866667	1.6045	1.199297089	0	0	0	400.5952381	0
26.948	11.67133333	0.626833333	0.0283772	0	0	0	255.6066351	0
27.29044444	10.078	0.893555556	0.086372489	0	0	0	351.6938776	0
24.26933333	19.71	6.758444444	0.4310602	0	0	0	942.9306358	0
23.796	15.79333333	1.927222222	0.151518822	0	0	0	849.2657343	0
27.09066667	9.356666667	0.477111111	0.138981111	0	0	0	343.9130435	0
25.41666667	14.9	2.477111111	0.7685744	0	0	0	635.6484848	0
26.72755556	11.90133333	1.047444444	0.111672778	0	0	0	406.6551724	0
26.43155556	8.622	1.034722222	2.249826622	0	0	0	285.6116505	0
27.22111111	10.01333333	0.670944444	0.04458	0	0	0	337.4144144	0
26.91911111	10.65466667	0.572555556	0.047276933	0	0	0	323.5882353	0
22.92622222	17.41066667	3.802555556	0.365510911	0	0	0	1175.719697	0
23.84044444	15.57133333	1.312277778	0.011107867	0	0	0	627.1865672	0
25.95666667	12.9	0.529444444	0.000206578	0	0	0	334.5276382	0
26.66377778	12.964	1.273277778	5627.094741	0	0	0	337.5479452	0
25.85777778	12.142	2.112388889	0.562733933	0	0	0	570.3832335	0
26.39933333	11.66266667	0.724944444	0.490067489	0	0	0	493.4086957	0
26.04488889	13.396	1.612111111	1.298200467	0	0	0	585.8727273	0
25.76933333	13.44733333	1.715944444	0.541258222	0	0	0	617.1770833	0
23.72377778	15.93	1.433777778	0.013366844	0	0	0	827.2752294	0
23.60955556	16.15733333	1.786888889	0.0012588	0	0	0	666.5149254	0
20.91355556	18.36	3.669666667	0.010068911	0	0	0	1416.905063	0
26.61444444	11.99066667	0.765888889	2.993941756	0	0	0	424.8100559	0
21.39844444	19.08	4.367888889	0.032600267	0	0	0	1332.727891	0
24.67022222	13.48266667	0.582777778	0.001370133	0	0	0	590.6836158	0
27.19888889	10.25066667	0.759944444	0.120464044	0	0	0	345.1481481	0
27.20177778	8.654666667	0.628833333	0.359212467	0	0	0	349.6111111	0
23.92911111	15.42733333	1.365277778	0.003198711	0	0	0	758.3148148	0
23.25444444	16.166	1.358111111	0.007223022	0	0	0	683.8217054	0
25.70422222	13.18266667	0.521444444	0.002274422	0	0	0	380.5080645	0
25.27911111	7.478666667	1.767388889	1.279757667	0	0	0	140.2323232	0
24.87155556	14.84066667	2.709944444	0.338144822	0	0	0	830.6982759	0
24.73777778	15.53733333	2.076	1.250872489	0	0	0	698.8875	0
23.87422222	15.62	1.281555556	0.000567244	0	0	0	696.221374	0
24.41933333	15.82733333	1.7895	5.46e-05	0	0	0	540.8361582	0
25.53311111	11.96866667	2.583111111	7.371158267	0	0	0	551.0636943	0
25.91511111	8.298	1.354555556	3.108776244	0	0	0	237.9266055	0
24.22777778	14.20266667	0.696555556	0.001068089	0	0	0	673.7876106	0
24.76755556	15.204	1.637944444	0.003186356	0	0	0	576.1078838	0
26.64155556	12.59666667	0.978944444	5601.087704	0	0	0	313.9635036	0
27.01533333	10.676	1.131111111	0.095349222	0	0	0	396.9561404	0
27.36022222	9.089333333	0.309055556	0.025049378	0	0	0	420.3	0
27.18066667	9.836	0.295	0.015115556	0	0	0	357.1578947	0
26.774	11.56933333	0.460833333	0.005671911	0	0	0	361.55	0
23.75622222	15.83	1.635944444	0.020169067	0	0	0	768.8311688	0
26.38377778	11.668	0.749722222	0.477844289	0	0	0	532.1394231	0
26.45511111	11.546	0.678111111	0.208209178	0	0	0	507.5291005	0
24.38622222	14.402	1.222388889	0.233588067	0	0	0	698.0273224	0
24.67644444	13.724	0.714388889	1.61e-05	0	0	0	569.6305732	0
27.06866667	10.99266667	0.697	0.036457756	0	0	0	299.3020408	0
27.18533333	11.11333333	0.483277778	0.008897089	0	0	0	320.7761194	0
24.88622222	14.50133333	1.8615	0.080373622	0	0	0	677.09375	0
24.90177778	13.16133333	0.744111111	0.000708111	0	0	0	586.9701493	0
24.46977778	17.74733333	4.634666667	0.536682089	0	0	0	807.6555556	0
22.04111111	18.32266667	4.188833333	0.028871756	0	0	0	1148.344	0
26.72355556	8.268666667	1.059611111	3.872646778	0	0	0	204.0487805	0
27.24733333	9.9	0.315222222	0.090975711	0	0	0	289.8333333	0
25.31333333	13.29866667	0.646833333	0.016672622	0	0	0	527.6149425	0
27.42666667	8.592	0.436666667	0.099527733	0	0	0	352.9512195	0
27.36511111	8.736	0.453444444	0.139724956	0	0	0	407.65	0
27.508	9.146	0.486222222	0.070011044	0	0	0	381.2190476	0
27.44311111	9.546666667	0.557333333	0.149137889	0	0	0	370.5175879	0
26.91777778	11.29066667	0.711055556	0.074459289	0	0	0	380.6893939	0
25.92666667	11.47133333	0.531055556	0.348268089	0	0	0	627	0
26.43	12.50733333	0.741055556	5616.446299	0	0	0	297.8583333	0
27.47088889	11.03333333	1.021555556	0.088166378	0	0	0	382.1052632	0
27.32911111	11.02533333	0.587944444	0.038165978	0	0	0	318.8508772	0
24.57733333	13.776	0.5575	1.38e-05	0	0	0	636.8769231	0
25.92044444	9.957333333	1.575111111	4.121084422	0	0	0	589.7322835	0
27.15222222	8.608	1.337555556	1.0689692	0	0	0	240.8426966	0
27.40888889	9.561333333	0.342666667	0.065149933	0	0	0	314.1081081	0
27.04044444	10.906	0.504666667	0.016107378	0	0	0	295.3	0
25.31577778	14.99733333	3.239722222	0.097118667	0	0	0	724.1465517	0
24.67377778	15.142	1.455333333	0.013898133	0	0	0	543.6944444	0
27.34666667	9.523333333	0.233666667	0.017931489	0	0	0	335.7368421	0
27.29666667	10.78066667	0.831166667	0.146051778	0	0	0	357.4883721	0
23.31422222	17.296	3.343111111	0.073111933	0	0	0	827.8793103	0
27.33066667	9.66	0.2815	0.024716644	0	0	0	284.4736842	0
27.11066667	10.88866667	0.461888889	0.010778267	0	0	0	299.6190476	0
25.33111111	14.04466667	1.8615	0.137201133	0	0	0	666.795	0
27.52333333	9.734	0.856277778	0.980244911	0	0	0	310.7720207	0
27.39533333	9.997333333	0.6855	0.097036089	0	0	0	292.3989071	0
26.64666667	11.04266667	0.429944444	0.075366222	0	0	0	442.3972603	0
25.63844444	13.78	2.325444444	0.245004244	0	0	0	679.147651	0
25.86466667	11.94	1.152611111	0.047652244	0	0	0	572.7083333	0
24.778	16.64	3.762555556	0.990864067	0	0	0	719.7058824	0
24.92711111	15.228	2.058944444	0.007277444	0	0	0	583.2352941	0
24.89066667	15.32333333	1.785944444	0.061459222	0	0	0	552.7931034	0
26.80555556	12.504	1.377	5603.907621	0	0	0	265.94375	0
27.24377778	10.586	0.651944444	0.049479444	0	0	0	297.5051546	0
26.24733333	9.886	1.671055556	2.028956356	0	0	0	639.8433735	0
25.818	7.446	1.420888889	3.472547622	0	0	0	97.22891566	0
24.94022222	14.83733333	1.810388889	0.401045578	0	0	0	621.7985075	0
24.67511111	15.41866667	1.646	0.010190889	0	0	0	697.5585106	0
24.53133333	19.73	7.340388889	0.352820356	0	0	0	891.258216	0
25.19777778	14.06933333	1.580333333	0.056001356	0	0	0	613.9693252	0
25.15422222	15.242	2.110833333	0.023675822	0	0	0	544.4607843	0
25.19288889	13.78933333	1.054222222	0.139524111	0	0	0	480.9642857	0
25.86044444	12.59466667	0.344111111	0.000849467	0	0	0	400.9807692	0
27.30288889	11.132	0.6435	3.56e-06	0	0	0	422.009434	0
26.97911111	10.78666667	1.779777778	0.041307556	0	0	0	481.057971	0
27.29888889	11.064	0.860722222	0.000126378	0	0	0	342.3660714	0
25.44844444	12.71133333	0.244333333	0.022108689	0	0	0	467.7391304	0
27.33777778	7.882	1.246666667	1.661942867	0	0	0	145.2670807	0
27.50688889	9.926666667	0.437722222	0.056648311	0	0	0	309.3444444	0
25.57711111	11.82933333	0.770333333	0.005364733	0	0	0	613.3571429	0
26.32733333	7.408666667	1.513777778	4.565689556	0	0	0	107.7089552	0
27.64177778	9.048	0.573166667	0.260521844	0	0	0	345.45	0
27.56044444	9.173333333	0.437777778	0.359593222	0	0	0	323.0462963	0
26.418	11.83733333	1.2815	1.064729711	0	0	0	497.6397059	0
24.96377778	12.95333333	0.641611111	0.000232911	0	0	0	647.4	0
27.67466667	8.660666667	0.398722222	0.134690178	0	0	0	363.3284672	0
26.25955556	11.39733333	1.114611111	0.3411548	0	0	0	568.1458333	0
25.474	14.10666667	1.309166667	0.032308622	0	0	0	486.1202186	0
25.92088889	13.11133333	1.244333333	0.032083289	0	0	0	482.7938144	0
26.21044444	9.474	2.039111111	3.8804332	0	0	0	705.2777778	0
27.66155556	8.503333333	0.734388889	0.170399111	0	0	0	443.0891089	0
27.58422222	8.487333333	0.336833333	0.171473889	0	0	0	394.09	0
27.71155556	8.724666667	0.483944444	0.323438378	0	0	0	333.2258065	0
26.99422222	10.63866667	0.607555556	0.053081133	0	0	0	411.625	0
25.65688889	13.12533333	1.253888889	0.088423956	0	0	0	671.8782609	0
25.68844444	13.732	1.207833333	1.661004178	0	0	0	486.7692308	0
21.04088889	18.11866667	4.003277778	0.053591378	0	0	0	1294.782609	0
25.25911111	12.698	1.124388889	0.009361556	0	0	0	556.8080808	0
26.21355556	12.67533333	1.0585	0.000605422	0	0	0	315.1465517	0
25.84955556	12.71866667	0.914777778	0.192925156	0	0	0	515.6793893	0
25.816	12.80333333	0.858666667	0.458668489	0	0	0	466.8391608	0
27.55977778	9.617333333	0.502777778	0.101755622	0	0	0	337.7166667	0
26.64244444	10.656	1.063833333	0.025444178	0	0	0	491.483871	0
24.58533333	13.488	0.940666667	0.0087462	0	0	0	717.5	0
24.39533333	13.96866667	0.949055556	0.003299267	0	0	0	756.28	0
27.22133333	10.86	0.884333333	5575.626195	0.000218978	0	0	279.459854	0
27.67511111	10.552	0.963444444	1.44e-05	0	0	0	410.67	0
27.52911111	9.398666667	0.552	0.204944622	0	0	0	304.1216931	0
26.44311111	11.55066667	1.232833333	0.306442444	0	0	0	626.965035	0
24.22933333	17.82	4.415833333	0.1933976	0	0	0	744.6382979	0
22.39955556	19.69266667	6.073833333	0.150647422	0	0	0	1123.924051	0
24.70288889	12.97266667	0.646833333	0.000844822	0	0	0	707.637931	0
26.26822222	12.562	1.137222222	0.0422024	0	0	0	521.1464646	0
26.82222222	7.545333333	1.874611111	2.410036311	0	0	0	74.42105263	0
27.32977778	10.18	0.532555556	0.062408022	0	0	0	288.6504065	0
24.07933333	19.26333333	6.353944444	0.023296533	0	0	0	829.2941176	0
25.62155556	13.09466667	1.556666667	0.011064756	0	0	0	554.28	0
25.21777778	13.66466667	1.072944444	0.018722044	0	0	0	589.8582677	0
27.85533333	8.748	1.300666667	0.710511356	0.00010929	0	0	220.1420765	0
27.698	8.456	0.685888889	0.393741311	0	0	0	369.3943662	0
27.75866667	7.230666667	0.827722222	0.525994067	0	0	0	113.4594595	0
27.50155556	9.368	0.580944444	0.792951289	0	0	0	283.1410256	0
27.53955556	9.618	0.666055556	0.296439822	0	0	0	282.5925926	0
25.59244444	12.64266667	0.450277778	0.047223911	0	0	0	453.8181818	0
26.74533333	9.402	1.956111111	3.240466222	0.00047619	0	0	560.8571429	0
27.93155556	8.203333333	0.637333333	0.192350889	0	0	0	247.987013	0
24.88533333	13.938	1.735611111	0.262969867	0	0	0	835.4083333	0
25.94666667	11.91066667	0.622111111	0.125816844	0	0	0	484.1619048	0
25.362	13.98133333	1.402722222	0.056502289	0	0	0	484.1728395	0
25.64688889	12.27466667	0.501277778	0.255583622	0	0	0	468.3834586	0
25.37822222	13.66733333	1.107888889	0.003286533	0	0	0	572.8958333	0
28.04822222	10.20333333	0.975277778	5454.703318	0	0	0	352.7350993	0
28.142	9.408	1.099388889	5430.256917	0	0	0	391.1402439	0
27.27	9.639333333	1.827888889	0.620497156	0	0	0	473.1904762	0
27.25577778	6.965333333	1.242722222	0.364395578	0	0	0	43.11627907	0
25.65177778	13.13466667	0.906666667	0.053111111	0	0	0	435.5151515	0
26.70022222	11.25533333	0.625166667	0.009195378	0	0	0	311.1744966	0
27.98711111	8.245333333	0.843722222	0.489072733	0	0	0	202.7419355	0
27.85066667	8.121333333	0.591222222	1.260364667	0	0	0	404.9418605	0
27.63711111	9.14	0.629222222	0.318536378	0	0	0	308.2695035	0
26.68111111	11.344	1.521111111	0.069977689	0	0	0	509.2	0
26.16	11.58133333	0.469777778	0.692444511	0	0	0	421.4408602	0
25.72355556	12.96866667	1.731333333	0.094763089	0	0	0	514.3913043	0
27.548	10.36333333	0.967611111	5563.163083	0	0	0	266.0740741	0
26.69133333	9.046	1.200666667	0.4928478	0	0	0	616.0689655	0
26.92177778	11.63333333	1.804277778	0.558241444	0	0	0	499.0733333	0
25.37888889	13.71266667	2.405611111	0.291904111	0	0	0	782.9928571	0
24.47755556	15.21466667	3.186555556	0.1394618	0	0	0	713.6701031	0
26.036	11.19133333	0.882444444	0.090478733	0	0	0	546.0714286	0
26.69755556	11.15933333	0.821888889	0.012811267	0	0	0	359.3243243	0
27.63222222	7.166	1.249055556	0.846276467	0	0	0	37.42553191	0
27.82311111	8.378666667	0.946333333	0.426646644	0	0	0	331.3401361	0
23.72888889	18.87733333	6.4315	0.092418333	0	0	0	959.4454545	0
24.98244444	14.10866667	1.675611111	0.122401267	0	0	0	723.1538462	0
26.72022222	10.858	0.571	0.003401133	0	0	0	353.4150943	0
28.15022222	9.83	0.816222222	5451.825047	0	0	0	396.0648148	0
27.402	10.234	1.973111111	0.797648267	0	0	0	426.188172	0
26.62266667	11.85666667	1.986722222	0.105397933	0	0	0	511.6516854	0
26.86755556	10.742	1.332722222	0.145849378	0	0	0	471.4727273	0
25.94111111	12.16	0.541833333	2.959359267	0	0	0	409.792	0
27.196	10.492	0.766277778	0.001223044	0	0	0	293.1558442	0
26.47	12.62866667	2.038722222	0.244704	0	0	0	490.7058824	0
25.28955556	14.26733333	2.883666667	0.359303244	0	0	0	786.2135922	0
25.66177778	12.29133333	0.223333333	0.010860489	0	0	0	442.8405797	0
25.42466667	13.57133333	1.439888889	0.119201533	0	0	0	533.1925926	0
25.33111111	16.03066667	4.316611111	0.104505511	0	0	0	574.8898305	0
25.96066667	11.716	1.39	0.058718089	0	0	0	592.557971	0
24.98622222	14.59266667	1.9735	0.016616444	0	0	0	641.1457286	0
27.53177778	8.250666667	1.693833333	5.037768933	0	0	0	474.2407407	0
27.65755556	6.349333333	1.169944444	0.411801289	0	0	0	14.3902439	0
27.71155556	9.14	0.462388889	0.270519756	0	0	0	318	0
25.94266667	11.98	1.067888889	6.569609089	0	0	0	559.8622754	0
27.10733333	8.370666667	2.314777778	35.80923576	0.000737705	0	0	379.442623	0
27.62444444	8.958666667	0.410111111	0.747629244	0	0	0	289.8307692	0
27.83422222	8.646666667	0.902333333	0.458678622	0	0	0	375.2807882	0
27.06888889	10.35266667	1.398	0.264665667	0	0	0	543.615942	0
25.69911111	14.18933333	2.509777778	0.557670622	0	0	0	574.2276423	0
26.27622222	12.026	1.709111111	0.064799933	0	0	0	423.2539683	0
25.92444444	11.50466667	1.439444444	0.083114444	0	0	0	447.1463415	0
25.39555556	12.43133333	1.683833333	0.424896778	0	0	0	661.3415842	0
28.26688889	8.143333333	0.728222222	5415.7364	0.002575758	0	0	380.6515152	0
28.11177778	7.191333333	1.071277778	1.152412711	0	0	0	69.125	0
27.99488889	7.412	0.625666667	1.289750111	0	0	0	334.344	0
28.01444444	10.20066667	1.0715	5465.717732	0.00122093	0	0	384.8255814	0
28.03133333	7.260666667	0.343444444	0.440186867	0	0	0	273.0645161	0
27.85355556	8.048	0.387944444	0.335639089	0	0	0	341.0839695	0
25.78155556	11.82333333	0.429	0.193697422	0	0	0	457.6484375	0
25.73222222	11.70866667	1.587722222	5.389007422	0	0	0	668.4025157	0
27.88933333	6.910666667	1.531055556	1.2183804	0	0	0	44.50442478	0
26.78844444	11.20933333	1.431055556	1.008120556	0	0	0	465.5734266	0
26.09133333	11.724	0.435777778	0.036497356	0	0	0	422.5849057	0
25.61822222	11.744	1.904611111	0.760850622	0	0	0	759.3351955	0
26.09222222	12.31666667	0.948333333	0.189746622	0	0	0	588.2118644	0
27.46133333	9.749333333	0.742611111	28.23901962	0	0	0	379.4044118	0
27.78266667	8.861333333	1.775777778	0.1767324	0	0	0	467.8225806	0
27.15933333	11.004	1.713888889	0.343798222	0	0	0	488.5307692	0
26.84977778	12.734	2.534666667	1.708549133	0	0	0	440.3255814	0
26.04377778	14.21133333	2.925722222	1.125980022	0	0	0	545.7468031	0
27.69533333	8.566	0.400055556	0.258415756	0	0	0	284.8311688	0
27.6	10.01066667	1.150722222	1.042198489	0	0	0	401.2211538	0
27.64733333	9.448	1.182666667	0.497432956	0	0	0	424.1621622	0
27.00533333	10.75	1.503833333	0.755155667	0	0	0	460.48125	0
27.11888889	10.112	1.198166667	6.495236711	0	0	0	391.7960526	0
26.53688889	10.10933333	0.988055556	0.044092533	0	0	0	348.7931034	0
25.98088889	11.428	2.331222222	1.080705311	0	0	0	626.2346369	0
25.12511111	12.58	1.933666667	0.355243333	0	0	0	775.8843931	0
27.81622222	10.132	0.949555556	5492.390731	0.00109375	0	0	304.4453125	0
27.89911111	9.14	0.71	2.745979178	0	0	0	363.975	0
27.43844444	8.932	0.648888889	3.336131333	0	0	0	392.7377049	0
25.43288889	13.98133333	2.582944444	0.173527733	0	0	0	521.1157025	0
27.67	9.034666667	0.412333333	8.511798867	0	0	0	381.957265	0
27.80111111	7.179333333	1.482333333	4.043276889	0	0	0	39.64748201	0
27.32	9.318666667	0.954444444	0.344108533	0	0	0	371.9633028	0
25.74866667	13.14133333	2.312333333	0.149456578	0	0	0	479.390411	0
28.07577778	8.6	0.520777778	0.165586578	0	0	0	434.5316456	0
27.89755556	8.556666667	1.049833333	0.680917578	0	0	0	331.7703704	0
27.41155556	9.834666667	1.176222222	8.191016756	0	0	0	369.664	0
25.86533333	11.77866667	1.157277778	0.205330956	0	0	0	429.3701299	0
27.87622222	7.890666667	0.544666667	0.944593756	0	0	0	316.8951613	0
27.84755556	8.269333333	0.335388889	0.356768867	0	0	0	353.2258065	0
26.85	11.47266667	2.096777778	0.596483267	0	0	0	516.6324786	0
26.21511111	13.50133333	3.133611111	0.712535222	0	0	0	655.1699346	0
27.05888889	10.15866667	0.728833333	27.64370349	0	0	0	391.1565217	0
28.21533333	7.456666667	0.8585	3.851129956	0	0	0	145.1188119	0
27.43377778	9.31	0.978555556	0.452911111	0	0	0	453.5072464	0
28.09666667	8.161333333	1.191444444	70.34279849	0	0	0	381.3138686	0
27.25755556	7.739333333	1.301555556	5.801149244	0	0	0	519.0625	0
26.16111111	9.931333333	3.924277778	4.508363733	0	0	0	844.65	0
28.07088889	6.928	0.493833333	1.225644111	0	0	0	279.8396226	0
27.66933333	8.526666667	0.486	0.367471956	0	0	0	289.6690647	0
27.33311111	5.676666667	1.220555556	0.452569911	0	0	0	33.02325581	0
28.25222222	6.674	0.544666667	0.747536289	0	0	0	91.32467532	0
27.74888889	7.975333333	0.402944444	1.248938267	0	0	0	277.8333333	0
26.71444444	10.12533333	1.763833333	0.122375667	0	0	0	427.8888889	0
26.35155556	10.96866667	0.528777778	23.81892171	0	0	0	552.9354839	0
26.49244444	10.65733333	0.685666667	24.7276434	0	0	0	539.6451613	0
26.68822222	10.76533333	0.743055556	25.33419978	0	0	0	451.0121212	0
27.81711111	7.692	0.181444444	0.045898867	0	0	0	270.6216216	0
27.71222222	9.035333333	0.796611111	0.652283267	0	0	0	330.2676056	0
27.40244444	8.145333333	0.660611111	1.181305133	0	0	0.007575758	439.0681818	0
26.69266667	10.12466667	1.7725	1.849908978	0	0	0	423.2761194	0
27.12266667	9.264666667	2.027666667	1.872902867	0	0	0	641.6813187	0
27.32288889	7.973333333	0.924277778	0.163475822	0	0	0	478.4242424	0
27.77755556	7.993333333	0.592333333	1.912583333	0	0	0	306.2420382	0
27.94911111	8.209333333	0.477666667	0.506992978	0	0	0	303.8412698	0
27.52977778	8.684666667	0.8225	1.816746822	0	0	0	366.0731707	0
27.28755556	8.920666667	0.642333333	1.867483178	0	0	0	435.0091743	0
27.01955556	7.912666667	0.758388889	0.868673778	0	0	0	372.9072165	0
26.14266667	10.60733333	0.814611111	6.193848578	0	0	0	754.2967033	0
26.77711111	10.22866667	0.763888889	1.639601689	0	0	0	498.3663366	0
28.17488889	8.028	0.663388889	5367.965646	0.00078125	0	0	406.4453125	0
27.50355556	7.251333333	1.292888889	5.093597911	0	0	0.02739726	450.2123288	0
26.14333333	10.644	0.537277778	14.15746596	0	0	0	606.8965517	0
27.85866667	7.276	1.061722222	0.785320867	0	0	0	418.4768212	0
27.74911111	7.316	1.645	61.00499593	0.000140845	0	0	412.7746479	0
28.12088889	6.059333333	0.518555556	0.784096667	0	0	0	66.46052632	0
27.97333333	6.825333333	0.292833333	1.149538622	0	0	0	245.7128713	0
27.74	8.049333333	0.766888889	1.737169422	0	0	0	377.15625	0
25.79955556	11.33933333	2.475777778	0.611004422	0	0	0	692.5034965	0
25.97044444	10.834	0.904333333	2.520244111	0	0	0	774.0251572	0
26.00222222	11.64666667	0.721888889	0.250034444	0	0	0	439.8662791	0
26.236	11.26866667	0.877388889	0.145358711	0	0	0	425.3818182	0
26.24177778	11.40066667	1.0465	0.407964956	0	0	0	381.8814815	0
26.66133333	9.142	1.516777778	0.605528778	0	0	0	477.7063492	0
25.54755556	11.51866667	1.674722222	3.990896089	0	0	0	767.4295302	0
27.44711111	9.11	0.491777778	8.296481844	0	0	0	456.4057971	0
27.79088889	8.921333333	0.916555556	2.538045733	0	0	0	416.0325203	0
28.08755556	6.762666667	0.641722222	2.420035378	0	0	0	307.3723404	0
27.96733333	7.735333333	0.596888889	181.66532	0	0	0	269.7058824	0
27.71333333	8.274	0.790055556	1.375213089	0	0	0	371.5794393	0
26.08288889	11.016	0.625722222	0.288353067	0	0	0	444.3680556	0
26.25577778	10.908	0.914222222	0.535003244	0	0	0	414.2230216	0
26.17577778	12.738	2.474666667	0.744848933	0	0	0	376.2101911	0
27.01444444	8.982	0.814944444	105.8088041	0	0	0	218.992	0
27.08511111	8.877333333	0.776166667	8.826775933	0	0	0	229.2061069	0
26.65533333	11.394	3.243277778	3.428566533	0	0	0	496.1497462	0
27.24066667	8.458	3.580444444	5.804353822	0	0	0	600.8680556	0
24.8	10.834	5.996944444	8.694868044	0.000289017	0	0	1271.618497	0
28.13977778	7.188666667	0.616777778	1.593076178	0	0	0	220.9946809	0
27.89044444	8.294	0.631555556	0.429213	0	0	0	288.36	0
27.68288889	7.688	0.523388889	13.49986202	0	0	0	329.4957983	0
26.46577778	11.996	2.111944444	1.173979644	0	0	0	340.3939394	0
27.11911111	7.966	0.7155	0.515469356	0	0	0	254.3026316	0
27.23466667	7.62	0.646833333	68.68772169	0	0	0	259.6899225	0
27.93755556	6.998666667	0.713777778	0.238765178	0	0	0	446.7378641	0
28.06155556	7.217333333	0.512111111	1.046937756	0	0	0	246.8865248	0
27.77377778	8.148	0.921055556	3.161479978	0	0	0	303.1270718	0
26.51555556	10.22466667	1.041166667	17.28879111	0	0	0	327.5086207	0
25.05466667	10.55066667	1.257833333	1.864541356	0	0	0	867.72	0
26.60888889	10.53133333	1.373611111	1.051410511	0	0	0	587.3119266	0
28.05844444	7.15	0.631	2.416896956	0	0	0	215.8809524	0
28.14711111	6.468	0.306166667	0.526571044	0	0	0	220.7254902	0
26.55933333	13.16666667	3.063055556	1.172999111	0	0	0	608.1165644	0
26.68555556	10.24	0.781555556	0.984016067	0	0	0	472.7046632	0
26.72222222	9.020666667	0.818111111	14.95060716	0	0	0	286.4259259	0
26.89355556	9.865333333	1.057111111	26.26241147	0	0	0	254.0650888	0
25.81111111	10.726	1.121222222	12.39248509	0	0	0	762.3333333	0
27.18755556	9.400666667	0.721666667	7.555950289	0	0	0	435.2875	0
27.69377778	6.724666667	1.6435	4.607108489	0.001489362	0	0.085106383	466.6241135	0
28.01066667	6.632	1.461111111	10.17629769	0	0	0.005154639	51.14948454	0
27.91555556	5.89	0.921333333	85.62357369	0	0	0.009090909	28.61818182	0
27.75044444	6.922666667	0.425944444	0.6255998	0	0	0	297.2608696	0
27.74311111	6.834	0.555444444	0.646234156	0	0	0	287.2773109	0
27.75866667	7.576666667	0.629277778	5.080209644	0	0	0	277.3052632	0
27.72711111	8.036	0.669555556	0.244396956	0	0	0	289.0632911	0
27.79133333	7.486666667	0.455222222	0.293172333	0.000275229	0	0	276.3394495	0
26.36155556	10.74466667	0.823722222	1.182992556	0	0	0	425.1118881	0
28.06688889	7.796	0.689833333	5342.930987	0	0	0	444.0162602	0
27.58466667	5.97	1.191944444	121.7669939	0	0	0.125874126	33.62237762	0
27.86133333	7.212	0.566888889	217.3710559	0	0	0	272.5	0
27.98711111	7.244	0.555166667	0.488045556	0	0	0	292.66	0
26.78622222	8.607333333	0.873777778	7.860614467	0	0	0	301.7033898	0
27.90355556	6.240666667	0.584333333	0.998768733	0	0	0	237.7881356	0
27.92333333	7.802	0.916277778	1.529844	0	0	0	332.9814815	0
27.00422222	9.216	0.816388889	0.832518356	0	0	0	515.0860215	0
26.08577778	12.98066667	2.681444444	0.6341548	0	0	0	725.1935484	0
27.86022222	8.832	1.162111111	2.006889556	0	0	0	433.25	0
26.06266667	9.52	4.078888889	3.8725618	0	0	0	917.1842105	0
27.322	5.508	1.616888889	46.09564631	0	0	0.157142857	35.15	0
28.03555556	5.746	0.673888889	111.5891744	0.000168067	0	0	54.30252101	0
27.968	7.231333333	0.796833333	2.830664222	0	0	0	233.6411765	0
27.968	6.079333333	0.407222222	0.847952644	0	0	0	242.4347826	0
28.13977778	7.562	0.685277778	173.2773793	0	0	0	293.5585586	0
25.73422222	10.90133333	1.1805	3.645566244	0	0	0	876.3455882	0
27.31688889	9.088666667	0.650333333	2.4832568	0	0	0	455.7222222	0
28.12888889	7.725333333	0.751222222	3.859427067	0	0	0.007092199	310.9574468	0
27.90733333	6.657333333	1.531666667	0.519885733	0.000388889	0	0.072222222	485.7277778	0
28.08088889	6.332666667	0.835666667	4.788472156	0	0	0.003968254	98.67063492	0
27.758	6.307333333	0.381833333	0.964916556	0	0	0	226.4765625	0
27.64133333	7.755333333	0.6315	15.00689907	0	0	0	349.1439394	0
27.73644444	6.604666667	0.436	238.4002968	0	0	0.034482759	268.2413793	0
27.78422222	7.320666667	0.462277778	0.873217222	0	0	0.0078125	366.2890625	0
26.506	9.912	0.712111111	12.02100811	0	0	0	325.6346154	0
28.24333333	7.274	0.930166667	5324.460614	0.007826087	0	0.007246377	412.326087	0
27.02933333	4.894	0.934111111	251.6299688	0.000543478	0	0.141304348	15.48913043	0
27.95333333	5.524666667	0.573777778	139.312648	0	0	0.007194245	69.92086331	0
27.77266667	7.735333333	0.927944444	2.7497934	0	0	0	356.5855263	0
26.69177778	9.654666667	0.609222222	7.124714822	0	0	0	422.2676056	0
27.28977778	6.962	0.524888889	67.3070294	0	0	0	302.204918	0
26.18911111	11.24933333	7.045666667	3.345284844	0.000122699	0	0	863.398773	0
27.89911111	6.672666667	0.535333333	5.782329489	0	0	0	209.3666667	0
26.56111111	9.010666667	0.656444444	10.37038507	0	0	0	339.496732	0
27.736	6.675333333	0.637944444	6.806054778	0	0	0	206.0789474	0
26.53688889	9.922	0.873777778	5.066449267	0	0	0	357.864	0
26.87311111	8.888666667	0.793	3.836665111	0	0	0	537.0394737	0
26.35755556	10.532	1.0135	1.434895111	0	0	0	430.655	0
26.57244444	10.048	0.914277778	3.238687533	0	0	0	370.220339	0
26.92555556	8.17	0.683166667	3.533183444	0	0	0	296.2820513	0
25.22777778	10.81466667	1.776555556	6.407078956	0	0	0	874.1166667	0
25.17911111	10.07	0.812611111	2.527558911	0	0	0	949.5163934	0
27.96111111	8.75	1.441777778	1.273098556	0	0	0	475.6259542	0
27.68022222	5.624666667	0.872	15.05655031	0	0	0.013888889	51.875	0
27.85666667	6.048666667	0.271944444	0.665562044	0	0	0	289.9361702	0
26.874	8.764666667	0.455555556	3.905636422	0	0	0	453.1450382	0
25.25666667	9.439333333	0.982388889	4.008417978	0	0	0	850.4166667	0
26.63733333	10.34533333	1.283611111	1.222819422	0	0	0	580.9803922	0
28.18288889	7.439333333	0.847444444	178.8628375	0.000372671	0	0	294.9875776	0
27.736	7.982	0.8585	1.681251533	0	0	0	449.6407186	0
26.95666667	8.605333333	0.584444444	2.622399756	0	0	0	476.3125	0
26.79044444	9.471333333	0.743166667	1.911696511	0	0	0	366.3587786	0
27.33444444	6.466666667	0.425444444	3.504053311	0	0	0	341.9438202	0
27.222	9.011333333	0.969222222	1.691024778	0	0	0	538.7209302	0
27.73177778	5.907333333	0.277	0.850034533	0	0	0	276.6231884	0
27.77444444	6.312666667	0.4765	0.672860333	0	0	0	303.0555556	0
28.09488889	6.495333333	0.560388889	668.8384089	0.001153846	0	0	435.0865385	0
24.84755556	8.786666667	1.303944444	1.7814636	0	0	0	891.0350877	0
27.72444444	5.227333333	0.666833333	181.4652191	0.000133333	0	0.12	67.38666667	0
27.70288889	6.283333333	0.442111111	1.361886933	0	0	0	284.0641711	0
27.23488889	6.552	0.857388889	6.625842044	0	0	0	330.0583333	0
26.49933333	9.457333333	2.715944444	1.259720267	0	0	0	548.2649573	0
27.26577778	8.656	1.116	0.713506689	0	0	0	509.7428571	0
27.45733333	4.723333333	0.795111111	12.10616529	0	0	0.216	51.536	0
27.62822222	5.15	0.637055556	6.039855867	0	0	0.057553957	65.13669065	0
27.708	6.451333333	0.781222222	1.032546689	0	0	0	317.1764706	0
27.48733333	8.568	1.176111111	1.948928244	0	0	0	495.3125	0
27.08888889	7.525333333	0.731444444	55.35547916	0	0	0	287.4558824	0
26.30244444	8.348	2.268666667	1.528809022	0	0	0	581.8396226	0
25.16933333	10.47866667	0.908	1.996810978	0	0	0	995.7642276	0
26.34244444	8.202666667	4.580055556	4.248728844	0	0	0.149253731	935.6641791	0
24.10733333	11.51133333	6.920055556	9.046604067	0.003	0	0	1474.46	0
27.75488889	6.413333333	0.582722222	8.675131578	0	0	0	209.2627119	0
27.52444444	5.84	0.553722222	2.335794156	0	0	0.236220472	269.6377953	0
27.39955556	6.234666667	0.649277778	321.5309402	0	0	0.009259259	372.537037	0
27.88888889	6.873333333	0.6025	3.481651178	0	0	0	323.6015625	0
27.49622222	6.236	0.555	3.927534822	0	0	0.081632653	250.5918367	0
25.586	9.461333333	2.827777778	1.661619089	0	0	0	743.2783505	0
27.82177778	6.146666667	0.725388889	0.189233067	0	0	0.006756757	458.3716216	0
27.95422222	4.969333333	1.391055556	58.08944882	0	0	0.12	587.232	0
27.87	6.077333333	0.812166667	3.1200162	0	0	0	297.9779412	0
28.01222222	5.942666667	0.402111111	4.598994089	0	0	0	283.1764706	0
27.84555556	6.954666667	0.755	6.371330911	0	0	0	417.9552239	0
27.10622222	6.141333333	0.927444444	4.423723933	0	0	0	368.4132231	0
27.50377778	5.314	1.090722222	662.7052935	0.003615385	0	0.192307692	428.6538462	0
27.55955556	5.75	0.469388889	3.320575333	0	0	0.038961039	289.5649351	0
27.38755556	5.652	0.690333333	1.838141378	0	0	0.179012346	287.382716	0
27.738	5.957333333	0.768944444	1.765606378	0	0	0	291.8225806	0
27.06866667	8.412	0.814388889	2.256582267	0	0	0	484.5714286	0
28.02844444	6.376666667	0.863333333	4652.783354	0.000331126	0	0.112582781	402.6225166	0
27.84844444	6.672	1.212944444	5.333268356	4.13e-05	0	0	155.4793388	0
27.126	5.444	0.686888889	2.339872622	0.000223881	0	0.126865672	340.9925373	0
27.52533333	5.783333333	0.522666667	2.870728733	0	0	0	275.54	0
27.83533333	7.418666667	0.9355	1.428129444	0	0	0	308.5049505	0
27.91777778	6.881333333	0.727388889	19.12977898	0	0	0	288.0393701	0
27.35933333	4.576666667	0.599166667	42.46789049	0	0	0.018181818	95.90909091	0
27.68711111	5.582	0.500833333	0.385324644	0.00040404	0	0	286	0
28.02733333	5.975333333	0.563777778	5.591142711	0	0	0	280.2479339	0
28.12222222	6.62	0.700388889	528.4417123	0	0	0	278.7835821	0
27.194	8.402	0.948555556	4.590155156	0	0	0	462.7168675	0
24.74688889	10.33266667	1.536944444	1.046275089	0	0	0	932.019802	0
26.38	9.898666667	1.179444444	1.370385311	0	0	0	644.993865	0
26.64088889	8.472	0.874166667	0.694485711	0	0	0	572.2857143	0
21.10688889	9.407333333	5.690277778	2.317068978	0.000143885	0	0.129496403	1746.625899	0
27.338	5.758666667	0.681111111	4.4916302	0	0	0.103448276	322.3706897	0
27.96022222	7.422	0.990611111	2.248397511	0	0	0	314.6685083	0
27.912	5.919333333	0.516111111	1.168136267	0	0	0	289.0769231	0
27.42777778	7.792666667	0.737944444	7.425591911	0	0	0	454.5706215	0
26.87955556	8.864	0.882944444	2.903584178	0	0	0	415.4874372	0
26.98444444	7.428	0.521777778	28.59221607	0	0	0	298.7176471	0
27.23488889	6.459333333	0.777333333	21.20876751	0	0	0	317.6929134	0
25.71955556	10.558	1.579388889	2.200815133	0	0	0	825.4032258	0
27.51644444	5.691333333	0.796333333	8.812905178	0	0	0.118055556	175.3888889	0
27.17955556	6.131333333	1.080666667	14.20546242	0	0	0	345.2230216	0
27.75866667	6.16	0.5435	2.863837556	0	0	0	431.8496241	0
27.864	7.879333333	1.185333333	4.428033978	0	0	0	456.5123967	0
27.66733333	5.344666667	0.878111111	2.422679689	0.00018018	0	0.027027027	476.5045045	0
27.18644444	4.963333333	0.600277778	156.1954012	0	0	0.145454545	218.5727273	0
27.31511111	5.482	0.831166667	278.8494155	0.000155039	0	0.209302326	284.0465116	0
26.78644444	8.44	0.5425	3.424628533	0	0	0	370.2377622	0
26.80911111	8.430666667	1.128611111	1.381783578	0	0	0	557.1940299	0
27.40266667	6.107333333	0.631333333	22.92943169	0	0	0.105263158	286.6090226	0
27.01555556	5.190666667	0.614833333	15.82474538	0	0	0	339.3559322	0
27.29	5.612	0.532166667	95.80551987	0	0	0.276595745	306.1702128	0
27.21177778	6.499333333	0.8855	7.510035667	0	0	0	321.1602564	0
24.37088889	8.114	0.629	2.639746711	0	0	0.085365854	939.6829268	0
27.55622222	7.141333333	1.111277778	1.542939289	0.002209302	0	0	482.5755814	0
27.16177778	6.396666667	3.155944444	35.12127162	0	0	0.219858156	841.177305	0
26.89911111	4.088666667	1.334055556	2.767101378	0	0	0.596491228	36.61403509	0
27.21088889	4.545333333	1.000944444	4.500031822	0	0	0.520661157	37.74380165	0
27.13466667	7.412666667	0.747166667	0.762137778	0	0	0	557.3518519	0
26.92866667	6.419333333	3.367222222	21.6237618	0	0	0.533333333	796.9555556	0
26.83311111	7.913333333	0.3955	2.057494422	0	0	0	311.7457627	0
26.71844444	8.233333333	0.5615	4.557582667	0	0	0	336.1241379	0
26.97733333	7.531333333	0.981166667	15.51031056	0	0	0	299.4918033	0
27.90555556	5.276666667	0.614944444	4649.127885	8.13e-05	0	0.06504065	404.3658537	0
27.38933333	4.899333333	0.991555556	42.28823258	0.000206186	0	0.206185567	442.371134	0
27.56444444	4.896	0.846055556	1.9586926	0.001374046	0	0.190839695	479.8549618	0
24.29866667	10.38133333	7.247777778	30.569549	0	0.006802721	0.367346939	1326.761905	0
25.39222222	12.92533333	9.080111111	12.21165522	0	0	0.031496063	818.5275591	0
27.166	5.106	1.527944444	35.27692218	0	0	0.367231638	34.66666667	0
27.22333333	7.727333333	1.060388889	693.2823756	0	0	0	195.0555556	0
26.70222222	8.316	1.088722222	9.157102222	0	0	0	318.7936508	0
26.84733333	6.833333333	1.942777778	2.769367222	0	0	0	449.8828125	0
26.07733333	9.854	1.057111111	4.239033933	0	0	0	750.5290323	0
26.67822222	11.128	7.332944444	33.11851589	0	0	0.008474576	430.3474576	0
27.82755556	5.803333333	0.674166667	487.6386884	0.000458716	0	0	253.440367	0
27.67977778	6.720666667	0.785777778	5.257271778	0	0	0	347.0731707	0
26.96755556	7.128666667	0.594611111	11.34610991	0	0	0.006578947	402.7302632	0
26.98733333	7.900666667	0.667944444	2.36041	0	0	0	466.5793103	0
26.58222222	6.830666667	1.902833333	8.903001311	0	0	0.006993007	482.1118881	0
26.88533333	8.064	0.567055556	14.56721122	0	0	0	330.6565657	0
26.96155556	7.216666667	0.451777778	29.74408867	0	0	0.044117647	290.6470588	0
27.11933333	5.030666667	0.643	63.58710022	0.000658683	0	0.233532934	311.5628743	0
27.49866667	6.306666667	0.851277778	2.644422622	0	0	0.035460993	296.0212766	0
27.88666667	7.024666667	1.091444444	5.255859422	0	0	0	282.0413793	0
26.52244444	7.086	0.599777778	5.249470578	0.000851064	0	0.241134752	464	0
26.91844444	7.977333333	0.583166667	5.869689244	0	0	0	323.0359712	0
27.80333333	5.871333333	0.849611111	0.743699067	0	0	0	424.5918367	0
24.96444444	8.409333333	5.816388889	11.32958649	0	0	0.19379845	1056.992248	0
26.80711111	4.535333333	0.8685	90.3404908	0	0	0	255.4632353	0
27.12577778	5.459333333	0.867166667	66.93948273	0	0	0.167832168	253.5944056	0
27.49311111	5.337333333	0.547888889	4.578634222	0	0	0.125	266.4038462	0
26.782	8.540666667	0.700333333	2.0847676	0	0	0	407.696	0
26.75355556	7.866	0.879555556	7.483011667	0	0	0	317.8741722	0
21.20355556	9.35	5.226666667	24.34157571	0.000509554	0	0.343949045	2021.522293	0
26.97866667	4.475333333	0.523555556	37.84188204	0	0	0	151.144	0
26.94133333	4.986	0.780111111	30.91765082	0	0	0.014492754	316.9492754	0
27.81711111	5.936	0.637055556	27.97977871	0	0	0	260.2715232	0
27.24866667	6.816	0.818	9.774194178	0	0	0	385.0595238	0
26.41644444	6.939333333	0.754611111	3.455446511	0.000176991	0	0.522123894	431.8761062	0
27.53533333	5.182	0.904666667	3.748646867	0	0	0.027272727	459.2818182	0
24.52222222	9.714	7.3045	6.355182644	0	0	0.175257732	1194.061856	0
26.99622222	4.818	0.686111111	40.36893693	0	0	0.194244604	38.24460432	0
27.08266667	4.714	0.584222222	10.13078273	0	0	0.166666667	50.76984127	0
26.78755556	4.469333333	0.736333333	45.48667204	0	0	0	92.67768595	0
26.61711111	4.673333333	0.686944444	11.72173089	0	0	0	414.991453	0
20.79644444	7.418	3.912944444	19.08179409	0	0	0.171232877	1983.513699	0
27.18355556	4.732	0.691	6.021317444	0	0	0.057553957	79.14388489	0
26.38311111	4.793333333	0.826944444	28.18592753	0	0	0	366.3367876	0
27.40111111	5.356	0.461777778	1.104593711	0	0	0	304.6666667	0
27.66511111	5.372666667	0.481333333	493.9867533	0.001811024	0	0	259.0866142	0
27.79377778	5.657333333	0.692944444	2.798356933	0	0	0	257.635514	0
27.76288889	5.914	0.733444444	15.71321142	0	0	0	293.8412698	0
26.90777778	7.832666667	0.620166667	1.836201911	0	0	0	412.5541401	0
26.80688889	4.580666667	0.534111111	286.3590144	0.001125	0	0.04375	355.89375	0
24.65688889	11.116	3.083388889	6.390261244	0.000376344	0	0.091397849	905.0268817	0
26.86311111	4.496	0.946055556	100.727405	0	0.013986014	0.48951049	28.2027972	0
27.23288889	4.772	0.3265	2.449368644	0	0	0.211864407	289.6355932	0
25.81088889	7.424666667	1.805444444	6.342485089	0	0	0.09929078	713.7730496	0
27.07777778	10.02333333	6.241777778	26.73504184	0	0	0	445.3071895	0
27.03088889	4.893333333	0.465166667	83.91965418	0	0	0.118644068	309.5677966	0
27.28733333	5.524666667	0.561055556	4.945035644	0	0	0.3984375	288.4140625	0
27.02933333	4.817333333	0.668055556	2.294381289	0	0	0.571428571	288.4571429	0
26.80888889	6.7	1.170333333	33.66644142	0	0	0.325203252	331.1626016	0
25.80022222	7.003333333	1.177388889	13.40350611	0.000157895	0	0.631578947	489.0210526	0
26.95822222	7.410666667	1.179722222	17.43707427	0	0	0	271.0985915	0
24.59666667	12.91466667	4.643555556	1.930330911	0.001182796	0	0	970.8924731	0
27.29377778	4.732666667	2.149888889	15.0192664	0	0	0.046242775	497.9884393	0
26.822	4.569333333	0.990777778	38.88774084	0	0	0	128.9861111	0
26.92822222	4.911333333	0.504277778	6.096862067	0	0	0.092783505	323.4948454	0
27.484	5.673333333	0.671277778	22.43619453	0	0	0.176056338	271.415493	0
26.25222222	6.499333333	1.858666667	8.3619616	0	0	0.344155844	403.4025974	0
26.90911111	8.060666667	0.675111111	4.9498878	0	0	0	374.4259259	0
26.90644444	8.132	0.659611111	2.797694778	0	0	0	360.8320611	0
26.58977778	6.992666667	0.955388889	7.422729067	0.000168067	0	0.462184874	360.907563	0
26.84044444	6.626666667	0.642277778	7.717683956	0	0	0	291.9172414	0
26.17022222	6.188666667	1.422166667	11.43181658	0	0	0.042056075	518.9579439	0
26.69222222	7.972	0.963777778	0.499764889	0.001747573	0	0.038834951	589.2912621	0
27.43244444	4.907333333	0.702388889	4717.068966	0.000272109	0	0.299319728	417.0816327	0
27.318	5.621333333	2.714833333	24.22442076	0	0	0.561728395	559.0061728	0
26.85111111	7.17	0.704722222	16.89650356	0.000136986	0	0.020547945	355.8082192	0
26.77066667	7.028	1.199888889	58.91113173	0.001376147	0	0.151376147	314.412844	0
26.81644444	7.776666667	0.992722222	4.350841556	0	0	0	302.0707071	0
23.65377778	12.21333333	4.015333333	4.215179578	0	0	0.04137931	1029.393103	0
20.22022222	10.33333333	5.7385	4.126101733	0	0	0.288659794	2141.092784	0
26.37311111	4.791333333	0.864611111	74.64433529	0	0	0	389.5826772	0
27.18377778	4.869333333	0.614111111	2.074543622	0.000728477	0	0.490066225	326.6887417	0
27.23244444	4.697333333	0.652388889	3.293990422	0	0	0.182320442	263.7513812	0
27.35266667	5.657333333	0.782	39.80392329	0.00122807	0	0.385964912	312.254386	0
26.60266667	6.765333333	0.823111111	9.382485178	0.000733945	0	0.449541284	352.7614679	0
26.86888889	6.749333333	1.164944444	100.9755393	0	0	0.075471698	274.1320755	0
26.766	6.597333333	1.216833333	460.0895347	0.000307692	0	0.046153846	290.2384615	0
27.19933333	5.263333333	0.566888889	30.68020484	0.000705882	0	0.082352941	340.2941176	0
23.87066667	12.12933333	4.0465	4.165396289	0	0	0.297297297	1090.423423	0
27.27111111	4.776	1.562611111	0.377543622	0	0	0.161616162	522.5959596	0
27.184	4.286	0.961166667	624.6643204	0.00020979	0	0.412587413	487.8671329	0
27.01088889	4.853333333	0.616055556	4.104688622	0.000625	0	0.052083333	320.71875	0
26.39777778	7.075333333	0.9625	5.738663156	0.000273224	0	0.49726776	414.4863388	0
26.80244444	7.247333333	0.525777778	8.671943133	0.00025641	0	0.006410256	419.1346154	0
26.89288889	5.408	0.841333333	24.12457476	0	0	0.12244898	341.8707483	0
27.15955556	6.207333333	0.812944444	51.76628976	0	0.016393443	0.040983607	297.1721311	0
26.81711111	4.733333333	1.057888889	25.64535904	0	0	0.007751938	406.3178295	0
27.556	5.128	0.848166667	2.512531378	0	0	0	402.4230769	0
26.82688889	5.08	1.170388889	12.79080376	0.000566038	0	0.050314465	402.5786164	0
24.28133333	13.442	10.06544444	28.19249836	0.000133333	0	0.073333333	1311.54	0
27.27044444	5.744	1.595111111	11.65417084	0	0	0	289.1196581	0
27.15466667	6.106666667	1.6965	3.464177911	0	0	0	436.2045455	0
25.69266667	6.333333333	2.903444444	22.69653047	0	0	0	474.2644628	0
26.89955556	4.38	0.598888889	5.814276022	0	0	0	313.1808511	0
26.12066667	6.646	1.110277778	13.22653056	0	0	0.808695652	406.6521739	0
27.072	6.616	1.807666667	2.613272556	0.000941176	0	0.135294118	621.7058824	0
25.19711111	10.148	6.994666667	13.36454544	0	0	0.055045872	955.1100917	0
26.59244444	4.958666667	0.761777778	24.09552978	0	0	0	367.7652174	0
25.97088889	6.832666667	1.322444444	19.66276276	0.000516129	0	0.690322581	426.4064516	0
26.516	6.820666667	0.783055556	23.31541844	7.04e-05	0	0.330985915	367.4225352	0
26.59377778	6.764	1.618	14.40828049	0.001311475	0	0.109289617	387.3060109	0
19.01733333	8.955333333	4.9105	7.415773933	0	0	0.436090226	2175.030075	0
26.63311111	4.802	1.106944444	94.84615164	0	0.100591716	0.059171598	34.10650888	0
26.23533333	5.056666667	1.456888889	21.05956624	0	0	0	342.3684211	0
26.31711111	4.89	0.843222222	292.5755752	0	0	0	377.1760563	0
26.626	4.548	0.459222222	44.74423604	0	0	0	345.8384615	0
26.62177778	4.896666667	0.676277778	36.88738104	0	0	0	340.2360248	0
27.18466667	4.806666667	0.879722222	506.2595148	0.000162162	0	0.178378378	251.7513514	0
27.56422222	5.387333333	0.892888889	33.17262202	0	0	0.119496855	239.5786164	0
26.57311111	6.504666667	0.527	16.33868411	0	0	0.35	349.8	0
26.926	6.892	0.328388889	32.16535182	0	0	0.052631579	305.0131579	0
26.79066667	5.792	0.685555556	114.9939842	0	0	0.048192771	312.6987952	0
26.98288889	5.716666667	1.109944444	0.687651333	0.000952381	0	0.2	616.3238095	0
25.11333333	8.198666667	1.833833333	10.1906774	0	0	0.333333333	803.5869565	0
26.51333333	4.297333333	1.288222222	17.28550207	0	0	0	321.9057971	0
26.55311111	8.621333333	1.385277778	5.304237956	0	0	0	590.3680556	0
26.518	4.326666667	0.802277778	0.607915067	0	0.180555556	0.125	27.41666667	0
27.11244444	4.945333333	0.781166667	16.31314111	0.000211268	0	0.183098592	284.2394366	0
26.64222222	5.199333333	0.754277778	84.02564856	0	0	0.072580645	352.7741935	0
26.45711111	7.462666667	0.706444444	0.592987467	0	0	0	600.6583333	0
27.06422222	4.869333333	1.094	4712.196343	0	0	0.561403509	430.5701754	0
27.12977778	4.853333333	0.619611111	5.248136822	0.001976744	0	0.476744186	312.9011628	0
26.94622222	7.055333333	1.028777778	0.6269738	0	0	0.031007752	628.0542636	0
25.88555556	5.315333333	2.056944444	46.45044556	0	0	0.036458333	313.75	0
25.47888889	5.248	1.669388889	53.54014144	0	0	0	591.1276596	0
26.49911111	6.211333333	1.637166667	12.00174304	0.000384615	0	0.318681319	321.4395604	0
25.32444444	13.20333333	5.417666667	3.373508022	0	0	0	818.5839416	0
27.02266667	4.708	1.308	0.310932711	0	0	0.40952381	458.2285714	0
26.71133333	5.28	0.848777778	4.721099667	0	0	0	475.7258065	0
26.60777778	4.886666667	0.986555556	35.50609213	0	0	0	48.97101449	0
26.68044444	6.494666667	1.429444444	10.054033	0.000165746	0	0.044198895	355.961326	0
24.97222222	7.315333333	1.276	12.52431813	0	0	0.144508671	746.3526012	0
26.19555556	4.598	0.5445	81.02106502	0	0	0	384.3389831	0
26.34933333	4.446	0.415833333	41.06705049	0	0	0	357.7982456	0
26.19777778	10.05266667	2.386	1.481807489	0	0	0	656.72	0
26.63088889	4.78	0.662333333	12.90099724	0	0	0	351.09	0
27.008	4.262666667	0.474833333	19.394437	0.001478261	0	0.565217391	293.7043478	0
26.55777778	4.363333333	0.991611111	36.99206889	0	0	0	280.987013	0
25.02844444	6.945333333	2.883777778	26.61962429	0.001020408	0	0.210884354	604.537415	0
25.50911111	6.074666667	0.988388889	23.34216293	0	0	0.035087719	589.377193	0
26.374	4.234	0.840055556	122.782703	0	0	0.032258065	77.91935484	0
26.46711111	4.270666667	0.752	22.33789382	0.000625	0	0	300.00625	0
27.29444444	4.882666667	0.679666667	36.69306249	0	0	0.34591195	232.672956	0
25.32177778	6.655333333	1.412611111	18.41296509	0.00121547	0	0.182320442	593.4309392	0
26.682	4.542	0.7165	4706.378456	0	0	0.317829457	467.5116279	0
24.42355556	9.519333333	6.178944444	30.94990198	0	0	0.007462687	849.2014925	0
25.72777778	10.80933333	4.069611111	2.330954089	0.002028986	0	0.043478261	702.2971014	0
25.81488889	6.408666667	3.990111111	616.5933784	0	0	0.055944056	714.2377622	0
20.14	10.33333333	6.691722222	21.50525822	0.000480769	0	0.365384615	1865.163462	0
26.54977778	4.29	0.652833333	11.60248847	0	0	0	391.7821782	0
26.25466667	6.086	1.602333333	21.76061733	0	0	0.057692308	372.6602564	0
25.83911111	6.163333333	0.889944444	12.67791964	0.000833333	0	0.302083333	474.0729167	0
26.416	4.958666667	0.957166667	6.435001511	0	0	0	458.5964912	0
26.97844444	6.939333333	1.931	0.031894378	0	0	0	590.58	0
26.67177778	4.182666667	1.226277778	12.21848173	0	0	0	271.4753086	0
26.98977778	5.371333333	0.9875	47.44824138	0	0	0.627906977	259.0697674	0
27.02222222	7.486	1.600611111	1.302507867	0	0	0.023622047	529.9212598	0
24.66044444	13.612	9.564166667	148.9981173	0	0	0.088235294	999.3294118	0
26.05644444	4.346666667	0.656277778	31.8594328	0	0	0	418.5774648	0
26.42577778	4.603333333	0.484	57.16122062	0	0	0	359.9635036	0
26.51288889	4.1	0.7165	4712.474701	0	0	0.165217391	407.4173913	0
25.55177778	4.860666667	1.663944444	16.6195894	0	0	0	549.1	0
25.57422222	5.54	1.809944444	164.1661858	0.000514286	0	0	520.5314286	0
26.83466667	3.942666667	0.523166667	26.89179213	0	0	0	297.9833333	0
26.84955556	4.559333333	0.817888889	670.030058	0	0	0.093023256	223.255814	0
26.61088889	5.252666667	0.616888889	24.54803858	0.00025	0	0	330.6166667	0
24.20066667	9.935333333	6.680277778	601.753801	0	0.007874016	0.031496063	853.4251969	0
18.89644444	9.146	5.351111111	171.1648234	0.000178571	0	0.383928571	1895.982143	0
26.22911111	8.700666667	3.007222222	0.101042667	0	0	0	849.06	0
26.33155556	4.448666667	0.648111111	37.13741324	0	0	0	366.0298507	0
26.864	7.564666667	1.611277778	8.955196089	0	0	0.116402116	490.1164021	0
26.824	5.900666667	1.5935	133.707891	0	0.008403361	0.008403361	540.1344538	0
26.598	8.258666667	3.271888889	169.9638458	0	0	0	628.8571429	0
24.45666667	4.760666667	1.422777778	32.84615873	0	0	0	762.9906542	0
26.898	4.372666667	0.626166667	10.40119033	0	0	0.377952756	276.023622	0
25.78288889	5.9	1.265222222	38.43074227	0.000508475	0	0	462.9745763	0
26.37555556	6.376666667	1.353277778	132.7758035	0.000517241	0	0	362.9655172	0
26.522	7.460666667	1.508833333	8.1415644	0	0	0.257575758	527.2727273	0
26.44511111	4.513333333	1.062555556	1.802338556	0	0	0.075757576	531.8030303	0
17.61377778	11.71	7.692944444	13.53405036	0.001027397	0	0.301369863	2484.691781	0
26.06	3.562666667	0.906944444	54.34487771	0	0	0.15	176.78	0
25.88688889	4.618	1.066333333	112.1163602	0	0	0	432.2931034	0
25.55555556	5.490666667	1.6175	59.44657771	0	0	0	519.3636364	0
26.15044444	4.493333333	0.699111111	11.49965727	0	0	0	380.755102	0
26.06177778	8.812	4.237555556	7.593895489	0	0	0	636.3218391	0
26.01	4.394666667	0.528166667	25.82135753	0	0	0	397.4191176	0
26.65577778	3.632666667	0.7825	21.00807871	0	0	0	205.1782178	0
26.29622222	4.605333333	0.806277778	17.26925967	0	0	0	496.1323529	0
25.68088889	8.54	2.5075	3.862899533	0.000397351	0	0.152317881	745.218543	0
26.43266667	4.060666667	0.759055556	3.317396778	0	0	0.014388489	459.1151079	0
22.05422222	8.996	5.435722222	39.38531382	0	0	0.134228188	1252.657718	0
27.02355556	7.047333333	2.347444444	0.036077889	0	0	0	684.7313433	0
26.42733333	4.582666667	0.4505	427.3068344	0	0	0	339.0789474	0
26.10133333	2.817333333	0.640333333	43.90589682	0	0.265625	0.1875	114.3125	0
26.13911111	4.166	0.661333333	12.61677824	0	0	0	387.2258065	0
26.16244444	5.196666667	0.935333333	121.934068	0.000168539	0	0	369.494382	0
26.17666667	4.666	0.634888889	28.02151156	0	0	0	455.5428571	0
25.972	5.883333333	1.197944444	22.41486171	0.000344828	0	0	496.5517241	0
25.81177778	5.815333333	1.009222222	11.89378418	0	0	0	504.3861386	0
25.54	9.115333333	3.624722222	0.872119933	0	0	0	736.7183099	0
26.63555556	3.318	0.539166667	13.3890126	0	0	0	317.2122905	0
26.13844444	5.037333333	1.076722222	18.72742813	0.001052632	0	0.00877193	351.3508772	0
25.66955556	6.245333333	1.102833333	7.692692733	0	0	0.013422819	547.7449664	0
22.69733333	14.47133333	10.14055556	115.5312682	0	0.006896552	0.386206897	1242.262069	0
25.39377778	10.13933333	4.268222222	0.7246828	0	0	0	783.8163265	0
26.86888889	4.208	0.717222222	8.543876511	0	0	0.204081633	296.2244898	0
26.72044444	4.198666667	0.7045	29.79909104	0	0	0.06993007	239.1258741	0
25.06755556	5.684666667	0.985666667	48.24774738	0.004782609	0	0	667.3913043	0
24.70555556	11.08933333	6.512555556	1.876015933	0	0	0	923.7966102	0
26.02222222	10.45333333	5.1915	1.357922133	0	0	0	628.0813953	0
25.64822222	4.225333333	1.025222222	38.83699911	0	0	0.007575758	479.1287879	0
25.53866667	4.828666667	1.114222222	51.17610182	0	0	0.027586207	501.4275862	0
24.47177778	6.314	2.179222222	26.1562546	7.35e-05	0.007352941	0.022058824	804.6176471	0
26.25866667	6.2	0.676611111	52.90956536	0.000422535	0	0.190140845	381.7746479	0
26.57866667	5.051333333	0.917888889	1.274170933	0	0	0.06779661	547.6440678	0
21.80844444	8.174666667	4.744555556	45.33427069	0.000245399	0.006134969	0.116564417	1451.06135	0
24.65555556	9.848666667	5.168944444	0.719053867	0	0	0.018518519	922.2222222	0
24.96444444	4.496666667	1.532777778	61.70247782	0	0.037037037	0.155555556	628.9703704	0
26.29733333	4.576666667	0.532722222	56.54117511	0	0	0	359.1210526	0
25.68622222	10.91	4.291722222	7.449667578	0	0	0.222222222	728.7291667	0
26.14266667	5.549333333	1.307111111	32.53806807	0	0	0.010638298	516.2234043	0
26.58666667	6.352	1.167277778	2.526732956	0.001328671	0	0.195804196	477.4825175	0
17.468	9.648666667	6.980277778	205.0925908	0	0	0.338709677	2214.564516	0
24.88777778	9.275333333	3.595055556	0.449459178	0	0	0	946.0448718	0
26.88133333	7.031333333	2.552611111	0.712902978	0	0	0	493.5215054	0
26.832	3.738666667	0.671222222	32.2372098	0.00011976	0	0.107784431	235.5449102	0
26.53333333	4.368	0.879777778	27.82073282	0	0	0	416.8451613	0
26.80333333	6.755333333	1.469	4.286473533	0	0	0.370629371	456.3006993	0
19.08222222	11.09666667	7.859611111	349.5422206	0.000310559	0	0.223602484	1980.819876	0
24.86555556	10.232	5.200166667	19.03141473	0.00021164	0	0.005291005	1038.936508	0
24.542	9.864666667	4.451888889	0.674726844	0.002666667	0	0	978.2333333	0
26.626	3.273333333	0.672611111	11.22355693	0.000230769	0	0	264.7307692	0
26.76866667	3.678	0.737444444	27.07552007	5.78e-05	0	0	285.3468208	0
26.46177778	4.742666667	0.840888889	712.9728585	0.00259542	0	0	223.4885496	0
25.73133333	6.154666667	1.5935	5.936092222	0	0	0.047368421	543.8736842	0
25.76133333	5.366	1.601722222	21.76193411	0	0	0	566.304878	0
26.226	3.394666667	0.479222222	4703.306627	0.000172414	0	0.103448276	400.0689655	0
26.35155556	3.787333333	1.299333333	15.87866649	0	0	0.027272727	437.1090909	0
25.552	11.91466667	7.151333333	21.17683587	0	0	0.076470588	992.2529412	0
25.80688889	2.511333333	0.770111111	45.74412862	0	0.15	0.583333333	228.3	0
25.04844444	6.270666667	1.712277778	8.941425533	0	0	0.006410256	575.724359	0
25.67022222	4.713333333	1.044388889	27.2202008	0	0	0	475.8308824	0
26.74688889	3.610666667	0.621833333	50.03145258	0	0	0	284.8448276	0
26.498	3.538666667	1.119888889	38.88308249	0	0	0	259.0134228	0
25.232	5.418	1.140722222	75.57928516	0.001964286	0	0	610.0267857	0
25.93177778	5.95	1.090833333	8.617424289	0	0	0	483.294964	0
26.254	4.608	1.0485	338.7820937	0.000204082	0	0.005102041	380.6785714	0
25.97311111	5.039333333	1.241222222	7.6745786	0	0	0	510.1862745	0
25.80688889	6.362	4.332944444	51.17625624	0	0.006097561	0.097560976	538.5426829	0
25.15377778	6.59	4.428	12.64493216	7.87e-05	0	0.125984252	797.4173228	0
21.91511111	6.894666667	3.507888889	385.412775	0	0.02189781	0.04379562	1541.671533	0
18.168	10.356	7.178722222	296.2528151	0.001983471	0.016528926	0.305785124	2080.636364	0
17.76777778	11.38733333	7.431611111	21.84839618	0.000520231	0	0.283236994	2417.352601	0
25.822	2.559333333	0.893166667	153.2983025	0	0.078651685	0.393258427	253.5393258	0
24.35666667	6.23	2.2995	17.27916173	0	0	0	848.257732	0
26.96488889	5.535333333	1.124666667	3.047672733	0	0	0.197183099	502.2394366	0
26.48933333	4.746666667	0.882611111	2.467647289	0	0	0	504.9083969	0
26.40044444	4.702	0.8985	4.3676612	0.000551724	0	0.048275862	573.5103448	0
26.27422222	3.678666667	0.592888889	3.867423	0	0	0.01910828	491.1847134	0
20.668	6.71	4.003666667	503.3262419	0.000175439	0.087719298	0.01754386	1418.701754	0
17.42266667	10.67933333	7.371888889	244.7187016	0	0	0.203252033	2292.650407	0
26.19333333	3.526666667	0.823666667	24.24864058	0	0	0	325.9103448	0
25.52955556	4.809333333	1.719388889	119.6751393	0	0	0.006944444	477.5902778	0
26.23155556	4.724666667	0.746666667	46.44249071	7.75e-05	0	0	375.2325581	0
26.74355556	5.797333333	1.159222222	11.2215374	0	0	0.046153846	444.0692308	0
27.03844444	5.434666667	0.853777778	15.22558318	0.000789474	0	0.078947368	432.0350877	0
17.39622222	8.54	5.063388889	263.7384549	0	0	0.411764706	2195.254902	0
22.22022222	13.97533333	10.04683333	93.11360169	0.000264901	0.006622517	0.331125828	1432.311258	0
26.54111111	3.530666667	0.580833333	11.6259174	0	0	0	323.9803922	0
25.63266667	5.350666667	1.068	26.14985616	0	0	0	476.5683453	0
26.68511111	4.512666667	0.753777778	63.09484671	0	0	0	435.5693431	0
25.52422222	3.464	1.140166667	47.27416793	0	0.020408163	0.071428571	469.5306122	0
26.41733333	3.896	0.746888889	14.55203387	0	0	0	345.6097561	0
26.83222222	2.780666667	0.423833333	67.62311202	8.62e-05	0	0.00862069	148.6293103	0
26.35222222	3.834666667	0.537944444	771.3174432	0.00027972	0	0	234.4965035	0
25.83977778	5.596666667	1.532888889	42.88440384	0	0	0	404.3367347	0
26.122	4.29	0.554055556	26.22758804	0	0	0	426.511811	0
24.95533333	6.408666667	2.213111111	16.58522936	0.000107527	0	0	560.9677419	0
24.78155556	6.054666667	1.853333333	14.48088207	0	0	0	670.9889503	0
26.42	4.980666667	1.337	52.70372876	0	0	0	456.3153846	0
26.88488889	4.362666667	0.690833333	3.370523244	0	0	0.085271318	438.2945736	0
26.48644444	4.598	0.632166667	50.36597047	0.001318681	0	0	351.3186813	0
25.82377778	5.550666667	1.716777778	103.5550647	0.000629371	0	0	441.4615385	0
26.41222222	3.885333333	0.659555556	5.421631489	0	0	0	472.2110092	0
26.20755556	5.983333333	3.408833333	30.91986918	0	0	0.007352941	440.6617647	0
24.17266667	7.751333333	2.333833333	0.966481022	0	0	0	1142.886525	0
27.53288889	5.951333333	1.936444444	0.064068244	0	0	0	398.0212766	0
26.17911111	5.578666667	0.794611111	76.43589427	0.000275862	0	0.096551724	389.9517241	0
26.28177778	4.455333333	0.939277778	28.92000438	0	0	0	407.7183908	0
20.452	7.902666667	4.728	31.90945749	0.000416667	0.052083333	0.145833333	1697.46875	0
25.78644444	6.094666667	2.229388889	237.8189032	0	0	0	370.9279279	0
26.61355556	3.803333333	0.503666667	105.9155665	0	0	0	411.0378788	0
26.62622222	3.365333333	0.507888889	447.1394337	0	0	0	397.3925234	0
26.534	2.986666667	0.467166667	61.72427002	0	0	0	308.9465649	0
25.18888889	4.642	1.388555556	22.5263414	0	0	0.022222222	530.2592593	0
26.44311111	2.599333333	0.389888889	3826.889817	0	0.316666667	0.125	400.375	0
26.33711111	2.623333333	0.478888889	15.84404956	0	0.099236641	0.099236641	403.4198473	0
26.31577778	3.538	0.614444444	4246.795514	0	0.008695652	0	409.0782609	0
24.11911111	8.048666667	2.490555556	1.179608022	0.000448718	0	0	1021.051282	0
26.52377778	2.800666667	0.517888889	40.09394098	0	0	0	295.3333333	0
25.95022222	3.16	0.727444444	11.32085187	0	0	0	353.1171171	0
25.92	6.006	1.265611111	215.9681603	0	0	0	399.3953488	0
25.46044444	6.745333333	2.802888889	59.12253069	0	0	0.046511628	444.4883721	0
26.26133333	5.065333333	1.345833333	148.2288538	0.000366972	0	0.009174312	305.3394495	0
26.11755556	6.25	1.360166667	57.15262309	0.0009375	0	0	501.015625	0
25.96666667	4.478	0.725333333	23.45622264	0	0	0	427.270073	0
26.60977778	3.855333333	0.631333333	16.79478684	0	0	0	408.6569343	0
26.314	2.608666667	0.533666667	391.6776632	0	0	0	402.4427481	0
26.27	3.268	0.534166667	21.27582864	0	0	0	350.7777778	0
25.98066667	4.253333333	0.789666667	143.7608274	0	0	0	405.9473684	0
26.19466667	3.917333333	0.417111111	32.11092607	0.00015625	0	0	394.1171875	0
26.28377778	2.609333333	0.560722222	13.7091858	0	0	0	405.2090909	0
26.15022222	7.145333333	3.038722222	0.295363711	0	0	0	670.2533333	0
26.10733333	3.008	0.643222222	18.13055004	0	0	0	349.904	0
25.99666667	3.164	0.719888889	13.36221424	0	0.016528926	0.008264463	331.231405	0
26.02733333	4.795333333	0.904944444	23.17015631	0	0	0	435.4963504	0
25.55688889	4.443333333	1.383166667	60.80346651	0	0	0.141732283	481.4330709	0
25.86422222	4.93	1.3565	62.6904774	0	0	0	529.5701754	0
25.97422222	3.703333333	0.847944444	92.5453434	0	0	0	519.5392157	0
23.01644444	8.26	3.458666667	1.458549311	0	0	0.150943396	1312.352201	0
25.72377778	4.968666667	1.089611111	28.33810236	0.000173913	0	0	448.9043478	0
25.92377778	3.810666667	0.828	113.8231033	0	0	0	407.699115	0
26.49333333	3.226666667	0.440833333	328.3669511	0	0.052173913	0.017391304	405.373913	0
25.81	6.865333333	4.3995	354.0171218	0	0.040983607	0.040983607	523.4180328	0
20.19888889	14.63266667	11.80016667	71.28761351	0.000192308	0.038461538	0.240384615	1776.365385	0
25.95044444	3.12	1.258055556	61.42437973	0	0.011627907	0.209302326	165.5	0
26.28311111	3.17	0.922888889	807.7039191	0	0	0	183.4754098	0
19.04377778	8.134	5.502611111	46.92234609	0.00016129	0.209677419	0.112903226	1762.056452	0
25.33155556	6.139333333	1.492666667	2.006068333	0	0	0	750.2393162	0
26.33755556	3.100666667	1.233111111	173.5384704	0	0.024793388	0.165289256	116.4710744	0
26.482	3.498666667	1.078888889	65.2243188	0	0	0	206.245509	0
25.95333333	5.177333333	1.033333333	28.03051653	0	0	0	372.8858696	0
26.23466667	4.634666667	0.875333333	47.04293222	0	0	0	365.0149254	0
25.96177778	4.525333333	0.666166667	24.52095618	0.000413223	0	0	403.4545455	0
25.82444444	4.066666667	1.3265	14.49498436	0	0	0	530.5170068	0
24.67688889	8.598	3.610888889	0.769522	0.000277778	0	0	1042.814815	0
26.51111111	5.646666667	1.949388889	0.140482467	0	0	0	545.36	0
26.53222222	3.186	0.909	94.3182174	0.000423729	0	0.025423729	178.7711864	0
26.69866667	3.138666667	0.603277778	73.86361484	0	0	0	183.66	0
26.35422222	2.746	0.476055556	180.8381136	0	0	0	174.5	0
25.31266667	6.762666667	2.875388889	42.72233162	0.00011236	0	0.101123596	546.9382022	0
25.83688889	3.968	1.182944444	70.93256784	0	0	0.013605442	407.5578231	0
25.25822222	5.184	1.781166667	17.6589034	0	0	0	662.8907563	0
26.42377778	2.925333333	0.597611111	51.89229671	0	0	0.006622517	297.2450331	0
26.06022222	3.606	1.093444444	999.7446702	0	0	0.043010753	242.7849462	0
25.56133333	3.604	0.878555556	15.11970082	0.0003125	0	0.09375	442.4375	0
24.82177778	5.586	1.741666667	27.21029782	0	0	0	710.9204545	0
25.78933333	8.605333333	3.727555556	4.113005622	0	0	0	713.1533742	0
26.38044444	2.849333333	0.476833333	71.67856673	0	0	0.008130081	294.9105691	0
26.09844444	3.819333333	1.3305	1036.107845	0	0	0.005555556	249.3222222	0
26.368	3.578666667	0.593333333	124.1300618	0	0	0	430.9823009	0
26.33533333	2.855333333	0.521111111	24.60448749	0	0	0.006329114	414.7341772	0
26.44	2.564	0.373388889	99.763252	0	0.02189781	0.109489051	396.3138686	0
26.50688889	2.514	0.486611111	6.985266089	0	0	0	414.1545455	0
26.08733333	3.078	0.872555556	121.4605249	0	0.091666667	0.341666667	252.6	0
25.76711111	4.445333333	1.043833333	32.99561118	0	0	0	433.0517241	0
25.636	5.912	2.5155	33.29538749	0	0	0.194444444	352.1944444	0
26.60066667	2.355333333	0.467055556	12.41210058	0	0	0	414.1386861	0
20.37488889	8.749333333	6.058555556	68.36418724	0.000163934	0.245901639	0.267759563	1770.125683	0
26.14088889	5.194	1.601	4.742223844	0	0	0	614.7058824	0
26.18377778	2.858	0.344833333	49.34279933	0	0	0	356.5867769	0
26.65066667	2.712666667	0.447555556	186.7879928	0.000507246	0	0.007246377	132.326087	0
26.19222222	2.748	0.607555556	31.20219233	0	0	0	309.0461538	0
24.39	7.556666667	3.803277778	22.873322	0	0.018018018	0.216216216	690.2342342	0
24.82888889	7.746666667	2.734888889	1.943103511	0	0	0	963.1891892	0
25.39111111	4.530666667	1.417166667	59.43883287	0	0.01	0	545	0
24.19644444	6.97	3.140777778	32.86997338	0	0	0.15037594	779.4887218	0
25.76666667	9.454666667	7.012222222	203.6586413	0	0.188679245	0.037735849	582.3490566	0
17.37444444	8.347333333	5.243722222	43.39355507	0.007007874	0	0.377952756	2180.220472	0
25.356	4.167333333	1.452666667	122.2675306	0	0.283687943	0.212765957	528.0425532	0
25.624	5.245333333	1.959944444	50.14827178	0	0	0.021164021	427.4338624	0
24.25088889	5.846	2.572722222	89.38814044	0	0	0.14	865.04	0
25.62755556	3.926666667	1.000555556	25.52576249	0	0	0.1171875	429.09375	0
25.16466667	4.423333333	1.426444444	21.05680118	0	0.013100437	0.069868996	477.8209607	0
22.34177778	10.53	8.090111111	96.98203653	0.000152672	0.175572519	0.213740458	1318.038168	0
18.34844444	7.847333333	4.381777778	94.03070113	0.000116279	0.168604651	0.436046512	1909.232558	0
26.55666667	2.574666667	0.335611111	13.63796884	3e-04	0	0	163.83	0
25.75777778	5.729333333	2.434777778	53.88195758	0	0.01	0.27	305.42	0
26.49733333	2.496	0.483777778	20.9964008	0	0	0.071428571	413.2207792	0
26.17933333	2.790666667	0.573055556	81.85064318	0.000125	0	0.06875	272.18125	0
26.316	3.075333333	0.909055556	11.7741548	0	0.016393443	0.114754098	191.9344262	0
25.62466667	3.914666667	1.095111111	23.98735751	0.000392157	0	0	327.754902	0
25.54933333	6.19	2.584388889	24.0376428	0	0	0.016666667	399.7583333	0
23.86488889	5.018	0.608944444	10.610362	0	0	0	841.322314	0
22.62933333	9.904	5.531722222	6.400772067	0	0	0.114503817	1653.076336	0
25.32933333	6.713333333	3.166666667	34.1748582	0	0	0.015384615	466.4769231	0
25.46333333	4.053333333	1.075	14.60959224	0	0	0	636.2212389	0
25.816	3.674666667	1.726111111	62.59813007	0.000691824	0	0	521.6792453	0
26.27888889	2.576	0.400833333	30.53810067	0	0	0.00862069	416.9310345	0
23.88066667	9.430666667	7.260388889	43.42754271	0	0.346666667	0.146666667	931.5466667	0
20.63444444	10.52	6.806055556	33.55514484	0	0.165217391	0.017391304	1695.165217	0
26.10133333	3.158666667	0.459777778	31.39918331	0.000136054	0.006802721	0	359.3469388	0
25.23311111	5.440666667	2.55	23.4859958	0	0	0.390625	541.84375	0
26.30755556	2.460666667	0.387666667	16.75753173	0	0	0.007462687	434.4477612	0
26.65066667	4.69	1.601444444	5.1914894	0	0	0	445.4736842	0
25.24844444	3.802	1.002333333	29.14856033	0	0.108910891	0.089108911	537.9306931	0
26.19777778	3.094	0.547111111	892.9905083	0	0	0	162.4180328	0
26.03288889	6.743333333	3.141388889	618.1518096	0.000205128	0	0.01025641	241.9692308	0
24.45888889	5.478666667	2.425333333	19.88385624	0	0.018018018	0.189189189	737.3783784	0
26.70022222	2.177333333	0.358722222	75.4074432	0	0	0	420.3706897	0
26.20333333	3.660666667	1.751388889	71.84239442	0	0	0.015037594	490.0827068	0
23.072	7.931333333	4.130888889	1.308422622	0.000555556	0	0.092592593	1373.787037	0
23.84311111	7.868	3.999777778	2.8654754	0	0	0.032258065	1191.845161	0
25.49355556	5.506666667	1.488611111	2.203552133	0	0	0	761.9489796	0
26.88822222	4.148666667	1.3345	0.058734822	0	0	0	413.893617	0
26.11955556	2.926	0.930722222	17.35584236	0	0	0.018987342	313.8227848	0
26.12333333	2.971333333	0.749111111	13.23917207	0.001027397	0	0	327.0753425	0
24.01755556	8.402	5.110944444	28.22854396	0	0.016528926	0.702479339	749.7190083	0
23.522	6.742	2.854277778	32.10178438	0	0	0.193277311	913.907563	0
23.90288889	7.160666667	3.249555556	69.43732691	0	0.055555556	0.103174603	869.0873016	0
16.27822222	10.74266667	8.522555556	19.614434	0	0.07518797	0.233082707	2319.037594	0
25.80311111	4.888	2.007555556	138.3605049	0.000148148	0	0.088888889	266.037037	0
25.48577778	3.862666667	0.671777778	109.538437	0	0	0.158227848	474.6075949	0
25.80955556	3.304666667	1.028888889	161.393431	0	0.090322581	0.483870968	332.5612903	0
23.70933333	8.121333333	4.875722222	39.54650302	0	0.007874016	0.661417323	770.9448819	0
23.402	9.918	5.849	4.765591222	0.000284091	0	0.079545455	1381.153409	0
26.31022222	2.679333333	0.577277778	16.38652116	0	0	0	286.192053	0
26.41577778	2.518	0.416166667	60.36389313	0	0.007575758	0.007575758	246.9318182	0
26.24022222	3.214	1.132777778	95.74568091	0.000778443	0	0.02994012	247.6467066	0
26.02222222	3.250666667	0.779777778	1997.577669	0	0	0	189.2764228	0
25.73622222	3.016	0.949777778	40.44613878	0	0	0.015873016	527.8571429	0
26.54377778	2.378	0.376777778	3935.620026	0	0.162393162	0.034188034	422.1452991	0
17.53466667	8.758	5.684888889	83.25047073	0	0.037593985	0.390977444	2201.135338	0
23.69577778	7.082666667	3.239166667	47.41483433	0	0	0.036697248	1330.816514	0
23.96022222	7.821333333	4.245	3.327754733	0	0	0.021126761	1187.457746	0
24.06933333	4.781333333	0.637777778	45.27801087	0	0	0	761.4793388	0
26.19888889	3.128	1.035444444	261.0193859	0	0.260416667	0.447916667	183.4479167	0
24.94422222	8.158	4.657388889	2.095222333	0	0	0.005952381	1010.666667	0
26.25688889	2.608666667	0.503666667	65.63441822	0.000125786	0.150943396	0.188679245	258.9559748	0
26.16844444	2.714	0.686388889	13.40216836	0	0	0.024793388	243.6115702	0
25.41555556	3.506666667	0.403777778	92.70747469	0.000629921	0	0.007874016	508.1496063	0
24.17911111	4.312666667	0.676166667	31.98312556	0	0	0.00990099	732.4554455	0
26.15755556	3.401333333	1.431166667	23.28833344	0	0	0	434.719697	0
27.09466667	3.435333333	0.974388889	0.039463756	0	0	0	220.4210526	0
25.27266667	3.672	1.080777778	103.3481128	0	0.236641221	0.106870229	495.8854962	0
26.57911111	2.669333333	0.571111111	332.3236168	0	0	0	109.3868613	0
25.95644444	3.31	1.154555556	17.40880256	0	0	0	515.3454545	0
26.52644444	2.496	0.3875	45.76332582	0.000410959	0	0.01369863	137.5753425	0
25.32133333	3.703333333	1.4525	10.687284	0	0	0	577.3451327	0
25.39066667	3.307333333	0.4875	11.9343284	0	0.055555556	0.009259259	535.1111111	0
25.23022222	3.329333333	0.690166667	16.15441233	0	0.027027027	0.027027027	515.1981982	0
26.46044444	2.6	0.484833333	39.1156674	0	0.008849558	0.017699115	447.2920354	0
25.67244444	5.984666667	2.600388889	0.661953911	0	0	0	760.6086957	0
26.10377778	3.238	1.354444444	245.1906167	0	0.300970874	0.485436893	206.6116505	0
25.88666667	3.092	1.1495	95.47625233	0	0.366666667	0.5	293.9	0
26.28866667	2.674	0.494	44.47932284	0	0.046296296	0.231481481	272.6388889	0
26.30377778	2.434666667	0.441777778	69.05618873	0.000140845	0.014084507	0.084507042	259.0492958	0
23.77488889	6.856	4.332055556	91.85053447	0.000402685	0.013422819	0.516778523	931.8993289	0
24.18088889	4.682	0.872944444	102.2760868	0.000785714	0.014285714	0	747.7571429	0
23.03177778	8.236666667	6.164833333	45.29324269	0	0.258503401	0.299319728	1036	0
24.29577778	4.376666667	0.687388889	24.83505949	0	0	0	733.9844961	0
18.46222222	9.506666667	6.969388889	222.8126153	0	0.25751073	0.545064378	1930.420601	0
24.01177778	11.08266667	8.686111111	64.5670968	0	0.015267176	0	1093.274809	0
26.78444444	3.73	1.094944444	0.209790867	0	0	0	272.0645161	0
25.798	3.828	1.126166667	112.2107639	0	0.324786325	0.085470085	339.7264957	0
24.37177778	3.863333333	0.648888889	62.27929922	0	0.063063063	0.072072072	694.2882883	0
24.33555556	3.955333333	0.707888889	159.3333872	0	0.016949153	0	680	0
25.83044444	2.52	0.631166667	64.66232127	0	0.297029703	0.099009901	350.1782178	0
24.20422222	4.319333333	0.554611111	46.54183247	0	0	0	726.5038168	0
25.74444444	4.108666667	1.467611111	5.388688156	0	0	0	753.2583333	0
25.59711111	4.171333333	1.726833333	144.1971144	0	0.406896552	0.324137931	365.1931034	0
26.54044444	2.406666667	0.521277778	21.93141287	0.000212766	0.14893617	0.184397163	174.6595745	0
26.06933333	2.598666667	0.611777778	31.00317369	0.001066667	0.033333333	0.126666667	240.08	0
25.85933333	3.062666667	1.004444444	37.02191598	0.001060606	0.098484848	0.46969697	295.3030303	0
23.27911111	5.608	2.047833333	33.19617273	0.000901639	0.032786885	0.713114754	1049.204918	0
24.07933333	4.875333333	2.114722222	42.31987302	0.000869565	0.095652174	0.747826087	890.6434783	0
26.57066667	2.612	0.515833333	3978.571427	0	0.028037383	0	457.4672897	0
26.14244444	5.548666667	3.294055556	10.2010012	0	0.012820513	0.019230769	523.2435897	0
25.68888889	2.998666667	0.804055556	58.70913882	0.000582524	0.330097087	0.116504854	374.4368932	0
25.718	3.896	1.678388889	7.340834778	0.000176991	0	0.017699115	576.7256637	0
20.08644444	6.71	4.936833333	275.1894739	0	0.333333333	0.410852713	1510.131783	0
26.18155556	4.895333333	1.727944444	0.488117489	0	0	0	497.9153846	0
26.20622222	2.596	0.840611111	20.92437618	0	0	0.1484375	198.5234375	0
26.098	3.595333333	1.238055556	359.3485734	0	0.031446541	0.383647799	259.9874214	0
26.224	3.088666667	1.149944444	264.1648689	0.005228758	0.39869281	0.522875817	124.7777778	0
24.92066667	3.506666667	1.0575	75.28810622	0	0	0.595744681	642.3120567	0
25.50688889	4.842666667	2.4725	22.60922358	0	0	0	623.940678	0
26.20155556	6.013333333	3.800055556	14.05071422	0	0.006993007	0.034965035	540.5244755	0
26.13444444	3.314666667	1.409	28.20031502	0	0	0.104761905	439.7142857	0
25.61933333	4.362666667	1.783666667	5.515918089	0	0	0	732.25	0
26.75266667	2.973333333	0.834055556	10.52991882	0	0	0	144.4772727	0
26.40888889	4.086	1.356444444	0.512572644	0	0	0	347.107438	0
25.67755556	3.534	1.389888889	250.1634894	0	0.286885246	0.418032787	255.8278689	0
26.11844444	2.524666667	0.572277778	7.2904706	0.0003125	0.041666667	0.625	261.96875	0
26.50511111	2.376666667	0.416944444	80.84152391	0.000305344	0.061068702	0.114503817	126.0839695	0
26.514	2.262	0.306444444	19.2230332	0	0.163934426	0.524590164	70.32786885	0
24.38688889	3.76	0.806388889	43.49020902	0	0	0	679.9069767	0
24.73977778	8.68	6.211444444	67.74139236	0	0	0.03968254	806.1904762	0
25.74844444	3.318666667	0.896722222	26.93403416	0.00020202	0.383838384	0.151515152	318.8181818	0
26.25577778	2.909333333	1.083444444	21.21558664	0	0.095238095	0.158730159	186.6190476	0
26.51777778	2.136	0.329888889	19.39584713	0.001818182	0.236363636	0.2	99.74545455	0
24.71555556	3.837333333	0.769111111	33.91985989	0	0	0.107913669	583.3381295	0
26.11577778	4.200666667	1.8645	8.6353546	0	0	0	517.7173913	0
19.30577778	8.900666667	6.823444444	71.33335576	0	0.097674419	0.534883721	1802.855814	0
26.35888889	4.872666667	1.824333333	1.252864333	0	0	0	501	0
26.14844444	4.492666667	1.488222222	3.346117244	0	0	0	540.9642857	0
26.27133333	2.284	0.448111111	72.45438362	0	0.389380531	0.460176991	179	0
25.81822222	2.964666667	0.8255	21.76288696	0	0	0.3	158.66	0
26.20444444	2.776	1.011444444	2.755392244	0	0	0.268292683	86.95121951	0
26.14266667	3.315333333	0.678388889	118.8578072	0.000446927	0	0.05027933	119.3854749	0
23.38288889	5.314666667	1.822	75.88531842	0	0	0.377777778	1009.703704	0
25.58288889	4.017333333	1.736166667	9.924210111	0	0	0	622.2148148	0
26.63133333	3.993333333	1.196611111	0.700258511	0	0	0	282.0816327	0
25.83	1.845333333	0.552555556	76.31360602	0	0.37254902	0.490196078	123.7843137	0
26.12866667	2.611333333	0.416388889	12.23339122	0.00062069	0.606896552	0.131034483	249.937931	0
26.11977778	2.978	0.960444444	55.90739836	0.000462963	0.787037037	0.157407407	140.7222222	0
25.96133333	2.752666667	0.548666667	2077.489794	0	0	0.07079646	139.0442478	0
26.04266667	2.756666667	0.593944444	69.23602151	0.001726191	0	0.005952381	206.7321429	0
25.82844444	3.164	0.893	383.493135	0	0.197916667	0.583333333	213.28125	0
24.87933333	3.154	1.023	32.82812604	0	0	0	609.6949153	0
21.03022222	6.441333333	4.064055556	347.4523253	0	0.424	0.312	1260.232	0
26.53866667	2.328666667	0.641111111	27.25694189	0.001284404	0.036697248	0.137614679	172.0091743	0
26.67377778	3.751333333	2.1835	60.50676147	0	0	0	568.3241379	0
25.98088889	4.368	2.220888889	1.142809022	0	0	0	661.3661972	0
25.90244444	2.205333333	0.806388889	186.4073014	0	0.113402062	0.494845361	206.5463918	0
26.13111111	2.376666667	0.603333333	11.7978506	0.003391304	0.2	0.704347826	232.173913	0
26.17822222	2.295333333	0.373666667	122.7855699	0.002389381	0.061946903	0.690265487	93.99115044	0
23.20333333	6.116666667	3.112111111	31.55355264	0.000485437	0.126213592	0.533980583	1037.893204	0
24.73222222	3.288666667	0.455944444	22.75556647	0	0	0.009708738	579	0
24.46911111	3.320666667	0.763833333	31.11099669	0	0	0	686.3106796	0
25.09	3.518666667	1.279777778	11.81517796	0	0	0.008333333	633.5583333	0
25.85622222	2.943333333	0.936611111	209.8106233	0.000684211	0.210526316	0.210526316	241.8789474	0
24.91466667	6.67	4.574555556	150.9739271	0	0.102941176	0.301470588	516.3823529	0
24.51177778	3.881333333	0.7535	272.2547124	0	0.03875969	0	629.2248062	0
18.98088889	15.262	13.27016667	12.64342544	0	0.182926829	0.073170732	1450.231707	0
26.93622222	3.14	2.095833333	49.35068909	0	0	0	510.056962	0
26.13866667	3.184666667	1.223888889	391.4438056	0	0	0.444444444	94.5462963	0
26.168	2.536666667	0.539777778	496.4767599	0.002093023	0	0.108527132	100.3023256	0
23.81711111	4.071333333	1.2435	39.17208756	0	0.158333333	0.558333333	972.025	0
17.16844444	10.94133333	8.691666667	18.58624218	0	0.715517241	0.163793103	2092.508621	0
24.96822222	3.329333333	0.6405	80.51783293	0	0.042016807	0.042016807	543.1260504	0
24.89044444	3.101333333	0.907944444	21.8765074	0.005197368	0	0	646.1776316	0
26.12088889	3.220666667	1.373277778	19.59520367	0	0	0.086956522	499.4782609	0
21.28288889	15.93066667	14.13866667	16.52722364	0	0.055214724	0.073619632	1577.441718	0
26.80711111	3.139333333	1.239055556	2.221377956	0	0	0	215.9942197	0
26.00822222	1.616	0.3065	59.76698458	0	0.404761905	0.571428571	132.7142857	0
24.38511111	3.538666667	0.493277778	61.3265652	0	0.009259259	0	637.7777778	0
22.87533333	7.254666667	5.363166667	24.02965193	0	0	0.0625	1206.883929	0
23.16955556	10.38933333	8.301444444	8.495635933	0	0	0	1094.104167	0
26.47666667	3.280666667	1.257444444	7.691139178	0	0	0	465.3233083	0
26.706	3.196666667	0.973222222	0.786188956	0	0	0	323.64	0
25.95733333	1.782	0.565722222	132.1197717	0	0.380952381	0.485714286	189.0857143	0
23.26555556	5.794	3.304944444	65.87117607	0.001134021	0.041237113	0.319587629	943.8350515	0
24.19955556	3.484666667	0.644944444	141.5896096	0	0.008333333	0	648.6166667	0
25.56577778	5.365333333	3.424666667	14.37433402	0	0	0.25625	719.55	0
25.79066667	1.888	0.5515	180.043333	0	0.504587156	0.110091743	228.1834862	0
24.32711111	3.859333333	1.163277778	101.349126	0	0.514851485	0.099009901	768.9207921	0
24.28555556	3.635333333	0.991666667	68.83618789	0.000325203	0.130081301	0.203252033	808.4390244	0
24.92688889	6.566	4.239333333	3.884710733	0	0.021276596	0	703.9148936	0
24.53177778	5.609333333	4.280611111	388.7469504	0	0.02020202	0.202020202	724.9393939	0
25.78155556	1.852	0.734222222	115.2821331	0	0.2	0.8	156.5333333	0
26.40555556	2.323333333	0.536555556	26.24707444	0.000990991	0.207207207	0.711711712	94.9009009	0
26.21733333	2.36	0.472	257.6398368	0.000606061	0.050505051	0.949494949	87.85858586	0
24.59311111	3.144	0.778277778	82.14216729	0	0	0	661.9862069	0
24.586	2.505333333	0.557666667	33.24613518	0	0	0	664.1890244	0
25.50133333	4.402	2.235555556	3997.894631	0.000426829	0	0	625.945122	0
26.35755556	1.754	0.347388889	12.83946231	0	0.32183908	0.563218391	129.1149425	0
26.42355556	2.065333333	0.605111111	168.0759485	7.87e-05	0.220472441	0.417322835	138.2204724	0
26.17377778	2.538	0.417722222	25.77090536	0	0.148760331	0.73553719	166.7438017	0
26.26488889	2.291333333	0.456388889	118.9648654	0	0.259615385	0.721153846	123.2884615	0
26.19955556	2.07	0.351777778	2306.548991	0	0.106557377	0.508196721	28.99180328	0
25.27222222	2.796	0.620111111	14.30277191	0	0.092783505	0	505.9381443	0
24.52377778	2.410666667	0.462888889	56.04451913	0	0	0	640.018018	0
19.66911111	5.516	2.487333333	7.261176044	0	0.146341463	0.195121951	1550.723577	0
26.80866667	3.654666667	1.777166667	6.9784332	0	0	0	425.1805556	0
26.182	2.159333333	0.6075	19.49500007	0	0.62244898	0.306122449	203.7142857	0
26.09155556	2.238666667	0.640055556	27.80360656	0	0.219653179	0.693641618	182.0578035	0
24.42422222	3.814666667	1.488277778	37.94637887	0	0	0.59	775.6	0
24.352	4.672	1.977833333	43.87931187	0.001727273	0.163636364	0.736363636	833.7181818	0
25.56911111	2.289333333	0.605777778	2178.230641	0	0.012987013	0	433.7987013	0
25.41177778	2.968666667	0.909611111	112.2690716	0	0	0	502.9263804	0
24.40555556	2.298666667	0.682722222	120.4509245	0	0.32278481	0	620.721519	0
27.37222222	2.302666667	0.975611111	33.47891796	0	0	0	360.6845238	0
25.97155556	2.150666667	0.728666667	227.7232293	0.00015873	0.325396825	0.579365079	161.547619	0
24.16577778	4.359333333	2.396833333	102.6610769	0	0.247787611	0.14159292	835.6460177	0
24.78288889	2.568	0.347611111	191.5745376	0	0.556603774	0.018867925	698.3867925	0
25.88222222	5.554666667	3.799	38.0026508	0	0	0.204918033	671.4344262	0
25.56177778	1.839333333	0.633555556	62.76563564	0	0.428571429	0.5	155.4761905	0
26.29333333	2.048	0.339277778	26.60778849	0	0.378947368	0.568421053	102.5157895	0
25.438	2.913333333	0.568611111	2225.459315	0	0	0.006756757	476.3243243	0
24.50644444	3.683333333	0.869444444	144.408108	0	0.63559322	0	590.0423729	0
24.38244444	3.248666667	0.706111111	256.4305092	8.77e-05	0.184210526	0	607.7017544	0
23.69422222	4.612	2.437166667	3.039407711	0	0.018018018	0.108108108	1017.135135	0
20.65311111	7.420666667	5.567277778	20.87678073	0	0.26984127	0.333333333	1625.873016	0
25.64644444	1.966666667	0.489444444	20.44403044	0.002142857	0.095238095	0.857142857	109.7142857	0
26.13444444	2.321333333	0.709111111	632.986305	0.001111111	0.018518519	0.712962963	79.09259259	0
22.32066667	8.137333333	5.373166667	26.47318898	0	0	0	1181.098485	0
26.65444444	3.657333333	1.680777778	1.771166556	0	0	0	400.6184211	0
25.818	2.669333333	0.964666667	59.71369178	0	0.162162162	0.189189189	303.7567568	0
23.27133333	6.234666667	3.970277778	146.3408726	0	0.165289256	0.338842975	1078.628099	0
24.73111111	2.794	0.640388889	548.2404448	0.001186441	0.389830508	0	568.4915254	0
24.10888889	3.972	1.490055556	16.09341924	0	0	0.079646018	853.6902655	0
26.47022222	5.652	4.181777778	29.28814164	0	0	0.048	644.144	0
25.48911111	4.081333333	2.671722222	4.749108778	0	0	0.027777778	720.8333333	0
24.73244444	4.831333333	2.557	3996.46168	0.000696203	0	0.03164557	818.6265823	0
24.36777778	8.342	7.06	413.4972905	0	0.087719298	0.149122807	762.9736842	0
21.66355556	9.512666667	8.197222222	58.10741036	0	0.126168224	0.172897196	1244.943925	0
27.17	2.104666667	0.582277778	10.31059447	0	0	0	283.84	0
26.17622222	2.01	0.300888889	83.3225826	0	0.031746032	0.46031746	57.03174603	0
26.16177778	1.912666667	0.300333333	219.5541916	0.000267857	0.017857143	0.75	75.1875	0
26.23555556	1.776666667	0.261166667	77.20076169	0.001	0.025	0.775	56.45	0
24.91777778	2.504666667	0.460055556	216.631009	5e-04	0.633333333	0.016666667	661.4666667	0
25.31355556	2.751333333	0.670277778	35.82244264	0	0	0	513.3979592	0
25.02444444	2.595333333	0.763222222	243.525383	0	0.391666667	0.016666667	612.2833333	0
24.63111111	2.863333333	0.736611111	50.63991111	0	0.176923077	0.615384615	725.8692308	0
25.10044444	3.23	0.857055556	38.80689287	0	0	0.210843373	589.0180723	0
25.17933333	5.508	3.855055556	11.56429362	0	0	0.025210084	858.092437	0
25.58644444	1.990666667	0.787555556	415.7390682	0	0.443820225	0.393258427	171.9662921	0
24.97866667	2.93	0.793833333	33.70993007	0.000434783	0.02173913	0.34057971	586.1594203	0
25.24266667	2.359333333	0.556555556	1940.986618	0.000446429	0.553571429	0	460.4375	0
24.41777778	2.460666667	0.639333333	25.20195404	0	0.010204082	0	670.0918367	0
25.02822222	3.185333333	0.901333333	351.4794968	7.52e-05	0.127819549	0	556.1052632	0
24.834	2.754	0.673611111	769.5315731	0.000520833	0.770833333	0	548.3229167	0
26.02977778	4.932666667	3.205777778	49.20318976	0	0	0	619.3678161	0
27.16355556	3.664	2.389666667	18.46296916	0	0	0.007352941	407.2132353	0
24.53488889	3.002	1.003944444	41.03093531	0.001693548	0.008064516	0.427419355	771.4919355	0
24.81666667	2.262666667	0.597277778	134.1107809	0	0.8	0	553.0142857	0
25.30266667	3.645333333	2.090666667	70.24672307	0.000625	0.145833333	0.729166667	357.5208333	0
25.06266667	2.716666667	1.340722222	425.5283342	0	0.422764228	0.162601626	581.3577236	0
24.87355556	2.374666667	0.370111111	71.46113262	0.001287879	0.386363636	0.068181818	654.5909091	0
24.55533333	2.469333333	0.876833333	54.30242049	0	0.842105263	0	585.6140351	0
27.04266667	4.536666667	2.742055556	34.26896304	0	0	0	356.5909091	0
27.64777778	2.191333333	0.776333333	0.452259111	0	0	0	398.8585859	0
27.21266667	2.087333333	0.455555556	10.99495749	0	0	0	203.44	0
24.86177778	6.526666667	4.834611111	174.7883095	0.002702703	0.304054054	0.472972973	586.7094595	0
24.74777778	2.036666667	0.746944444	611.5692302	5.81e-05	0.895348837	0	538.494186	0
26.52844444	2.175333333	1.118111111	434.7592788	0	0	0.036036036	499.6846847	0
24.50311111	7.188	4.519055556	31.35013393	0	0	0	946.9565217	0
24.77777778	2.8	0.759333333	117.081499	0	0.034013605	0.360544218	657.3877551	0
22.63844444	8.602	5.382555556	12.45012344	0	0	0	1184.764706	0
25.47888889	4.712666667	2.279277778	33.30783707	0	0	0	743.9913043	0
27.49155556	3.140666667	1.163722222	1.866956222	0	0	0	423.6774194	0
27.36955556	1.888	0.464055556	31.84352471	0	0	0	262.460177	0
27.3	1.856666667	0.393277778	12.24033469	0	0	0	195.4732824	0
24.59844444	2.52	0.678666667	35.55215202	0	0.018348624	0	698.293578	0
27.14	2.707333333	0.787555556	1.277081756	0	0	0	404	0
24.90066667	2.668666667	0.689444444	28.72134211	0	0.766423358	0.204379562	612.1532847	0
25.44177778	2.112	0.418388889	2372.633785	0.001301775	0.313609467	0.094674556	443.0236686	0
24.46511111	2.280666667	0.625944444	225.0066908	0.000808824	0.191176471	0	703.4485294	0
24.36177778	3.505333333	1.250944444	38.25460496	0.000225989	0	0.005649718	811.6723164	0
25.11444444	2.792666667	0.994166667	103.8887644	0.000814815	0.466666667	0.074074074	532.4148148	0
24.52133333	2.48	0.704777778	126.6923947	0.001627907	0.085271318	0	742.124031	0
23.91888889	4.874	2.522888889	35.98972802	0	0.045977011	0.034482759	916.0689655	0
22.93866667	9.361333333	7.009722222	15.4037076	0	0	0	1086.166667	0
27.16844444	1.775333333	0.185888889	1.901644378	0	0	0	93.9122807	0
24.96177778	2.512666667	0.540611111	104.2582747	0.0009375	0.635416667	0.270833333	559.9583333	0
25.38555556	1.728666667	0.480055556	106.9363272	0	0.048913043	0.092391304	419.1576087	0
24.28822222	2.074666667	0.620055556	65.38089262	0	0.010752688	0	629.9892473	0
24.21022222	2.042	0.578333333	129.6205482	0	0.846153846	0	683.7272727	0
24.616	5.024	2.848277778	3944.030808	0.000638298	0	0.021276596	857.4893617	0
25.78222222	3.028666667	1.590222222	519.4089695	0	0.333333333	0.643678161	347.4827586	0
24.26844444	1.968666667	0.579611111	401.3378541	0	0.295918367	0	638.6020408	0
23.62244444	3.669333333	1.621055556	50.04194667	0	0.017699115	0.115044248	976.8938053	0
27.17311111	3.327333333	1.404333333	1.948760067	0	0	0	451.9595376	0
24.88911111	1.774	0.463611111	73.16149773	0.001212121	0.878787879	0.042424242	699.7454545	0
26.53133333	5.684	4.509	14.42997029	0	0	0	574.3153153	0
25.062	2.028666667	0.655888889	79.30558824	0	0.984962406	0	465.8947368	0
24.50866667	1.663333333	0.415777778	53.0026786	0.000353982	1	0	638.6106195	0
27.41777778	3.64	2.362444444	598.7813896	0	0	0	445.7175573	0
23.8	7.173333333	4.050388889	23.52955327	0	0	0	909.6290323	0
25.42622222	3.489333333	2.057222222	199.9963774	0	0.661870504	0.323741007	444.3597122	0
24.90244444	2.128666667	0.296388889	32.46867407	0	0.866666667	0	656.1809524	0
25.29666667	1.884	0.644111111	269.8827145	0	0.716666667	0	433.6583333	0
24.15933333	2.889333333	1.195777778	57.36589127	0	0.664473684	0.019736842	816.2894737	0
25.44044444	3.278666667	1.802555556	85.9188352	0	0.580645161	0.306451613	418.7419355	0
24.89288889	1.989333333	0.557277778	76.07085422	0.000342466	1	0	690.4452055	0
22.98044444	6.363333333	4.447944444	26.03130971	0.000854701	0.247863248	0.094017094	1120.965812	0
25.59222222	5.264	3.524333333	48.66034002	0	0	0.015706806	684.8743455	0
23.56888889	4.210666667	1.860166667	9.348389111	0	0	0.113043478	1150.130435	0
26.19755556	5.955333333	4.546611111	59.24669178	0	0.007092199	0.021276596	831	0
27.79933333	3.054666667	1.241055556	96.57534931	0	0	0	279.7166667	0
26.82422222	2.866666667	0.820166667	2.2131694	0	0	0	401.8317757	0
24.92866667	2.099333333	0.316444444	247.2415277	0.002280702	0.912280702	0.026315789	568.3596491	0
23.77266667	3.070666667	0.944333333	18.38510278	0	0	0.324137931	1071.82069	0
24.91333333	1.749333333	0.5275	112.5440116	0	1	0	471.4722222	0
24.75311111	1.691333333	0.418277778	117.5512005	0	1	0	479.7333333	0
23.78933333	7.194666667	5.196	3930.302367	0	0.044247788	0.14159292	999.7876106	0
27.03644444	3.716666667	2.167444444	74.20561031	0	0	0	538.9913043	0
24.97466667	1.852666667	0.373833333	157.8208892	0	1	0	649.7410714	0
25.43088889	1.772	0.600611111	174.1922856	0.000660377	0.481132075	0.047169811	371.2169811	0
24.82844444	1.924666667	0.751388889	328.6985353	0	1	0	473.4963504	0
24.65266667	1.682666667	0.490666667	91.501814	0.000254237	1	0	548.1271186	0
25.81577778	3.286666667	1.445888889	111.3692557	0	0.014388489	0.007194245	621.1223022	0
24.922	9.43	6.497666667	14.75247116	0	0	0.00877193	745.3859649	0
25.036	2.098	0.463	68.81107418	7e-04	0.92	0	583.89	0
25.58288889	4.943333333	2.985166667	29.88246082	0	0.011904762	0.047619048	705.5357143	0
25.12777778	2.316	0.778333333	54.67316624	0	1	0	435.5128205	0
25.09888889	1.699333333	0.613444444	487.3717137	0.000666667	1	0	486.825	0
26.58266667	3.479333333	1.318611111	3.085869422	0	0	0	449.048	0
25.31511111	1.768	0.521777778	382.0405555	0	0.838028169	0	416.1338028	0
24.25622222	3.018666667	1.2515	3912.715029	0	0	0.0625	952.6875	0
21.81244444	11.17133333	9.550944444	46.34325696	0	0.097222222	0.194444444	1437.583333	0
26.768	2.82	0.751	5.755220222	0	0	0	283.4112903	0
25.264	2.79	1.3105	479.9417026	0.000423729	0.63559322	0.305084746	512.220339	0
23.63488889	3.18	1.264777778	12.71051591	0	0	0.159722222	1306.013889	0
25.05111111	2.05	0.701	294.0004756	9.01e-05	0.981981982	0.009009009	621.7027027	0
25.15444444	2.116666667	0.684777778	150.6169061	0.000285714	1	0	626.4428571	0
25.09333333	2.025333333	0.6465	68.28629751	0	0.992307692	0	426.1461538	0
23.58711111	6.89	5.061611111	227.9012687	0	0.12	0.144	893.648	0
23.78644444	10.74866667	9.254666667	57.63753878	0	0.132743363	0.150442478	1230.283186	0
25.5	1.726666667	0.319388889	2865.324596	0	0.824742268	0.030927835	361.2783505	0
24.86111111	9.829333333	8.399611111	40.79771247	0	0.006802721	0.054421769	986.7142857	0
25.01088889	2.053333333	0.530222222	135.9938756	0	0.974789916	0.008403361	586.4789916	0
23.91844444	2.229333333	0.704111111	60.12022049	0.000703125	0.96875	0.0078125	835.578125	0
23.53711111	3.629333333	2.093833333	3845.542273	0	0	0.300813008	1076.585366	0
27.492	3.105333333	1.066555556	101.8033816	0	0	0	272.3089431	0
24.90111111	2.254666667	0.501055556	233.882909	0	0.993377483	0.006622517	602.8344371	0
25.19577778	1.592666667	0.469777778	18476.36477	0.000416667	0.958333333	0	397.2013889	0
25.20266667	1.380666667	0.306666667	609.7064848	0	1	0	446.0462963	0
25.56244444	1.742	0.461388889	91.33552696	8.77e-05	1	0	375.8684211	0
25.43933333	1.641333333	0.5335	442.7065347	0	0.890756303	0	394.7647059	0
25.41777778	1.41	0.300833333	17837.23934	0	0.942857143	0	415.6714286	0
25.54422222	7.301333333	4.356111111	7.174119667	0	0	0	543.5454545	0
24.70666667	1.602666667	0.408166667	430.4682859	0	1	0	543.6296296	0
26.844	2.57	0.767055556	9.340892089	0	0	0.056910569	139.495935	0
24.43644444	2.21	0.8245	134.848513	0.001666667	0.984126984	0	698.6269841	0
23.11555556	9.88	8.163388889	10.44444956	0	0.051470588	0.242647059	1227.051471	0
26.28577778	5.09	2.595055556	28.88965658	0	0	0	460.76	0
27.07044444	2.464	0.844555556	33.46799811	0	0	0.152777778	135.4027778	0
24.77044444	2.551333333	0.766666667	475.7725518	0	0.968553459	0	478.5220126	0
25.02266667	2.027333333	0.523944444	319.7891545	0	1	0	465.5434783	0
25.43	1.542666667	0.311055556	18987.83187	0	0.904	0	352.28	0
24.47088889	2.399333333	1.008	357.1940082	0	1	0	668.1875	0
23.78755556	3.243333333	1.487277778	3785.943348	0	0.018987342	0.455696203	1074.848101	0
25.64311111	6.68	3.895611111	25.5559882	0	0	0.071428571	495	0
26.72111111	2.338666667	0.446722222	4.524585778	0	0	0.06993007	229.6853147	0
25.17088889	1.510666667	0.286166667	134.4467815	0	0.917431193	0.018348624	365.587156	0
23.29355556	9.134	7.188111111	28.25688464	0	0.029411765	0.598039216	1262.411765	0
25.07955556	2.801333333	1.020944444	518.9465188	0	0.75	0.130952381	547.7797619	0
25.42066667	1.373333333	0.174555556	205.8816583	0	1	0	436.7093023	0
24.32377778	2.231333333	1.026444444	162.9649562	0	1	0	724.8796296	0
22.11088889	5.616666667	3.785277778	49.64606076	0	0.300699301	0.615384615	1317.06993	0
23.40533333	4.489333333	3.139	212.074783	0	0.074626866	0.514925373	990.2462687	0
24.17288889	3.944666667	2.049166667	90.45659171	0	0	0.657142857	1069.180952	0
25.73177778	5.380666667	3.271333333	28.54725502	0	0	0.113636364	485.7121212	0
24.95377778	2.356666667	0.443055556	99.07229516	0	1	0	590.7567568	0
25.42222222	1.682666667	0.396222222	314.0888313	0	1	0	420.3617021	0
23.21244444	3.738	2.244111111	31.27490367	0.000547945	0.054794521	0.547945205	1144.630137	0
23.46711111	2.69	1.214944444	3772.075011	0.003597122	0.09352518	0.309352518	875.6330935	0
26.15644444	6.420666667	4.565833333	42.85470929	0	0.007407407	0.051851852	579.2296296	0
24.82555556	2.296666667	0.374222222	217.0998063	0	1	0	538.7596154	0
25.44533333	1.633333333	0.378277778	386.0500227	0	1	0	391.8196721	0
25.37711111	1.514666667	0.259388889	138.7271839	0	1	0	488.7431193	0
24.91911111	1.967333333	0.847055556	540.8072704	0	1	0	468.2214286	0
23.38577778	8.232	6.950888889	134.2014966	0	0.603305785	0.314049587	998.4793388	0
23.75111111	2.556666667	1.087055556	37.28922478	0	0.680555556	0.236111111	931.4722222	0
24.23377778	11.00666667	8.922833333	93.98117847	0.000472441	0.023622047	0.228346457	863.9370079	0
25.294	1.715333333	0.465166667	452.5213206	0	1	0	382.1833333	0
25.23777778	1.723333333	0.567833333	679.4820775	7.35e-05	1	0	469.8529412	0
24.47622222	1.630666667	0.350111111	173.9141146	7.46e-05	1	0	641.0149254	0
21.46355556	7.759333333	6.6075	182.0942079	0.000707071	0.181818182	0.686868687	1192.060606	0
23.21777778	8.764	6.9135	27.29991889	0.003206107	0	0.465648855	1246.89313	0
27.23733333	3.896	1.755444444	8.509466533	0	0	0	254.511811	0
26.776	2.294666667	0.667833333	36.57431251	0	0	0.051094891	154.8832117	0
25.11266667	1.756666667	0.452611111	880.7536833	0	1	0	389.1186441	0
25.336	1.464666667	0.316333333	17121.72728	0.000416667	0.983333333	0	441.0083333	0
25.20888889	2.989333333	1.141111111	584.173684	0	0.445652174	0.380434783	305.1956522	0
23.76422222	2.544	1.296388889	73.10007418	0	0.449152542	0.550847458	969.7372881	0
27.34311111	2.744666667	0.709611111	38.12024053	0	0	0	199.5044248	0
25.14844444	3.131333333	1.096111111	590.6494081	0	1	0	541.9714286	0
25.21133333	1.477333333	0.229111111	366.4370515	0	1	0	397.0381679	0
25.32377778	1.516	0.326277778	867.1432284	0.000294118	1	0	346.1838235	0
25.32888889	1.594666667	0.402555556	2123.369739	0	1	0	454.6466667	0
27.14822222	4.035333333	1.942722222	29.30451536	0	0	0	220.7301587	0
27.48711111	2.665333333	0.696555556	39.21757333	0	0	0	125.3309353	0
24.86666667	2.67	0.430611111	241.0529836	0	1	0	537.5808824	0
25.17466667	1.53	0.280722222	307.9873381	0	0.948275862	0.034482759	333.2068966	0
25.38755556	1.779333333	0.446833333	176.0528909	0	0.956834532	0	339.618705	0
24.85466667	1.972666667	0.738833333	270.1632569	0	1	0	503.3442623	0
24.89866667	1.974	0.746888889	167.8648709	0	1	0	513.9067797	0
24.64422222	2.373333333	1.193277778	80.88706449	0	1	0	657.49	0
19.20888889	9.649333333	7.5745	38.20670642	0	0.08974359	0.256410256	1717.910256	0
18.65133333	11.20133333	8.529166667	32.0851252	0.000232558	0.007751938	0.310077519	1793.271318	0
26.93844444	2.387333333	0.798333333	36.52362756	0	0	0.027972028	114.3356643	0
24.84444444	2.655333333	0.750444444	99.38410822	0	1	0	500.9919355	0
25.198	1.622	0.429166667	14561.51995	0.0025	0.992647059	0	460.8676471	0
24.12	1.944	0.776333333	89.23691853	0	0.954545455	0.018181818	773.7545455	0
27.532	2.517333333	0.658944444	150.5707381	0	0	0	126.2844828	0
25.07622222	2.234	0.885555556	61.94111876	0	1	0	439.6747967	0
19.02088889	6.595333333	4.772333333	81.16130644	0.00394958	0.142857143	0.319327731	1952.630252	0
27.16444444	3.253333333	1.332777778	136.4936951	0	0	0.007936508	203.968254	0
27.47666667	2.298666667	0.329944444	239.779978	0	0.026315789	0.078947368	61.61403509	0
23.62822222	1.962	0.491555556	377.358227	0	0.021978022	0.406593407	239.5384615	0
27.00133333	4.344	2.438111111	136.2839723	0	0	0.020134228	275.4362416	0
27.23844444	2.994	0.888833333	88.96447184	0	0	0.011627907	165.8313953	0
25.48066667	3.332666667	1.499944444	572.9881616	0	0.617021277	0.287234043	374.9148936	0
25.35533333	1.535333333	0.319277778	19928.07902	0	0.885496183	0	333.7633588	0
25.23644444	1.411333333	0.220388889	53.12702989	0	1	0	351.1829268	0
26.20666667	2.382	0.206222222	276.0161831	0	0.76744186	0.069767442	56.8372093	0
25.34822222	3.349333333	1.122444444	1169.575155	0.000465116	0.992248062	0.007751938	526.1472868	0
25.05822222	2.862	0.671	189.0564896	0	0.922330097	0	470.6796117	0
25.29644444	1.413333333	0.205944444	209.4033961	0	1	0	456.9837398	0
25.33555556	1.574666667	0.400166667	1959.307476	0	1	0	454.0295858	0
25.28955556	2.500666667	0.773222222	308.8121166	0	0.951456311	0	391.5631068	0
24.60288889	2.519333333	1.399555556	166.6757071	0	1	0	624.5512821	0
22.92666667	2.723333333	1.634333333	71.14552002	0	0.008928571	0.973214286	1249.553571	0
25.41511111	2.572666667	0.713444444	206.128231	0.000380952	0.99047619	0	483.7333333	0
25.41688889	3.301333333	1.11	1441.175247	0	0.965517241	0.025862069	509.112069	0
25.48311111	1.398	0.350666667	2577.660366	0	0.994382022	0	338.6797753	0
22.12844444	7.805333333	6.670055556	41.52851576	0	0.424242424	0.242424242	1090.757576	0
24.05333333	15.328	12.48094444	129.6473386	0	0.164383562	0.719178082	959.1643836	0
25.90311111	3.584	1.098222222	4207.874178	0	0.888	0.04	395.112	0
20.69777778	8.01	6.773833333	171.174342	0	0.040540541	0.736486486	1378.317568	0
27.31733333	2.506	0.597222222	247.7710553	0	0	0.145299145	37.04273504	0
25.30844444	3.330666667	1.480333333	256.8461454	0	0.752066116	0.214876033	482.3057851	0
25.91	3.579333333	1.308444444	2317.496708	0	0.897058824	0	407.2867647	0
22.24711111	6.296666667	5.155777778	53.92547264	0.000368098	0.09202454	0.460122699	1397.871166	0
22.91644444	7.001333333	5.260111111	160.2123294	0	0.024193548	0.64516129	1210.935484	0
27.12044444	2.23	0.582111111	359.6200298	0	0.008130081	0.138211382	53.04878049	0
25.36866667	1.822	0.655888889	1120.325241	0	1	0	332.3609023	0
25.32644444	1.43	0.324388889	2131.573989	0	1	0	349.408	0
25.27022222	1.714	0.528555556	354.3863593	0	0.96969697	0	402.6545455	0
25.262	1.684666667	0.414444444	888.2506073	0	1	0	400.9407895	0
22.80911111	2.395333333	1.233666667	123.0325419	0.000493827	0.037037037	0.703703704	1128.17284	0
25.20288889	1.402666667	0.194611111	1599.837896	0.000744681	1	0	373.9468085	0
20.64444444	10.28666667	8.216277778	101.6081622	0.000743802	0.272727273	0.297520661	1661.884298	0
25.256	2.674	0.703277778	243.478054	0	0.268292683	0	415.2845528	0
25.312	1.583333333	0.390222222	3299.046897	0	0.838709677	0	326.9435484	0
25.51377778	1.425333333	0.363388889	22699.36569	0.00184	0.88	0	313.976	0
25.12488889	1.742666667	0.601888889	14328.67761	0	0.98089172	0.01910828	486.8535032	0
22.95622222	2.028666667	0.830888889	1329.720153	0	0.069565217	0.208695652	506.0782609	0
26.05822222	3.266	1.150055556	5217.447336	0	0.720930233	0.046511628	295.8604651	0
25.44244444	4.555333333	1.958944444	1886.305628	0	0.959459459	0	491.6621622	0
22.44177778	6.308666667	4.557333333	209.1082301	0.000275862	0.124137931	0.310344828	1149.965517	0
20.37088889	13.78	10.67433333	60.02383287	0.000325203	0.178861789	0.544715447	1490.902439	0
25.71377778	4.098666667	1.529777778	1905.750573	0	0.841584158	0.059405941	459.2178218	0
25.46133333	2.214666667	0.705555556	726.3386053	0	1	0	345.3469388	0
25.518	1.486666667	0.389333333	341.1642959	0	1	0	373.9589041	0
25.26155556	1.586	0.362277778	644.8344009	0.00013245	1	0	421.4039735	0
15.94844444	6.828	4.150611111	28.87313744	0	0.066666667	0.133333333	2403.016667	0
26.852	3.366	1.395666667	108.2119198	0	0.009433962	0.132075472	285.3207547	0
27.17444444	2.529333333	0.664722222	1.433216578	0	0	0.079646018	52.69026549	0
25.40644444	1.502666667	0.398444444	252.4972998	0	1	0	380.2363636	0
25.19533333	1.57	0.3335	575.3995	0	0.993006993	0	414.2447552	0
21.46933333	3.106666667	2.100111111	59.38161567	0	0.153846154	0.653846154	1357.298077	0
25.75533333	3.939333333	1.502166667	1341.080659	0	0.714285714	0.097402597	292.1818182	0
25.374	2.795333333	0.571111111	281.6428083	0	0.811965812	0	442.3589744	0
21.34666667	7.655333333	6.572666667	129.9222505	0	0.078947368	0.605263158	1452.138158	0
27.14733333	2.805333333	0.902388889	3.657461956	0	0.006289308	0.025157233	110.5534591	0
26.20622222	2.894666667	0.536555556	8221.979775	0	0.858156028	0.063829787	48.62411348	0
25.12088889	3.968	1.327777778	1075.544504	0	0.579310345	0	498.6344828	0
24.99177778	4.008666667	1.570166667	674.529671	0	0.358333333	0	501.7416667	0
25.20688889	1.695333333	0.4775	190.9907494	0	0.944055944	0	438.8181818	0
22.58266667	2.275333333	0.956388889	524.2079061	0	0.473684211	0.429824561	1277.473684	0
25.44111111	1.914666667	0.757111111	1702.045986	0	0.832116788	0.04379562	317.379562	0
25.16711111	1.646	0.4635	1726.761037	0	0.991869919	0	482.5528455	0
21.89155556	3.428	2.278333333	363.3316846	0	0.333333333	0.487804878	1421.349593	0
25.71333333	1.95	0.486777778	2873.198959	0	0.744897959	0	324.2040816	0
25.17888889	2.068	0.812555556	398.7454322	0	0.966666667	0	489.9466667	0
23.88977778	2.693333333	1.583333333	840.8762435	7.69e-05	0.815384615	0.053846154	795.7	0
20.90733333	5.627333333	4.551166667	435.4312221	0	0.151260504	0.680672269	1496.731092	0
26.97755556	2.508666667	0.465444444	1.776908444	0	0.153846154	0.134615385	44.61538462	0
24.97755556	3.973333333	1.357388889	627.0445381	0	0.705882353	0	499.3088235	0
23.938	2.190666667	1.020944444	1192.612059	0	0.707317073	0.182926829	741.9756098	0
23.47933333	2.340666667	0.813222222	12.1932224	0	0.013333333	0.046666667	143.2266667	0
24.72711111	3.894666667	1.420944444	372.6733991	0	0.010204082	0	560.6020408	0
24.56422222	2.649333333	1.493888889	1650.429492	0	1	0	569.2962963	0
23.40111111	4.576666667	2.708833333	75.85429787	0	0.114754098	0.024590164	543.2868852	0
26.53666667	5.056666667	2.748777778	114.5267625	0	0	0.266233766	310.9805195	0
26.04688889	2.935333333	0.299722222	652.9188686	0	0.835164835	0.032967033	70.10989011	0
25.106	1.983333333	0.718111111	367.0213513	0	1	0	457.0551181	0
24.92244444	1.681333333	0.452444444	184.3918811	0	0.957627119	0	522.3305085	0
21.57155556	7.602666667	6.162333333	364.1259335	7.58e-05	0.143939394	0.416666667	1345.166667	0
23.44266667	2.572666667	1.148722222	621.790725	0	0.219047619	0.038095238	715.5714286	0
25.708	5.291333333	2.759333333	36.13424356	0	0	0.625	509.0520833	0
25.69111111	2.600666667	0.978333333	913.1621744	0	0.41	0	337.69	0
25.79266667	1.456666667	0.338111111	29146.1646	0	0.683760684	0	316.1196581	0
19.59866667	9.802	7.696333333	39.78630996	0	0.326666667	0.3	1849.506667	0
24.52866667	4.212666667	1.233611111	196.4504101	0	0.75257732	0	571.4329897	0
25.71711111	1.415333333	0.341722222	212.5212018	0	0.942857143	0	326.1642857	0
25.08622222	2.178	0.959111111	11244.07934	0	0.992307692	0.007692308	506.6923077	0
24.43733333	2.87	1.539777778	1241.564828	7.58e-05	0.909090909	0.090909091	603.7121212	0
20.50777778	11.65133333	8.262	56.38072356	0.009217392	0.339130435	0.304347826	1596.086957	0
25.76266667	1.271333333	0.224444444	257.6206438	0	0.961165049	0	323.3495146	0
21.80044444	13.04866667	10.14666667	26.98398131	0	0.086956522	0.188405797	1492.246377	0
23.39466667	4.756	2.126111111	177.8607721	0	0.138888889	0.319444444	1093.930556	0
27.022	2.280666667	0.271555556	1.965243133	0	0.12	0.3	60.12	0
25.94111111	3.096	0.303944444	275.1413264	0	0.692307692	0	48.1025641	0
25.226	3.576	1.620555556	279.3241755	0	0.047619048	0	485.5714286	0
23.65488889	2.642	1.300722222	404.9489281	0	0.130081301	0.357723577	810.1300813	0
26.44711111	5.442	2.892944444	175.927917	0	0.006369427	0.261146497	296.3248408	0
27.17266667	2.526666667	0.527555556	2.985083311	0	0.033898305	0.06779661	86.40677966	0
24.85711111	1.884666667	0.594222222	185.9118343	0	1	0	497.0081301	0
20.17955556	5.99	4.719388889	143.2780518	0	0.053254438	0.568047337	1768.964497	0
26.10111111	5.236	2.559444444	27.50378022	0	0	0.546153846	388.6923077	0
25.43977778	4.387333333	1.6555	437.537186	0	0.819672131	0	408.8770492	0
25.08711111	1.832666667	0.763944444	161.874654	0	0.97761194	0	465.6119403	0
21.93933333	8.638666667	5.715111111	100.4786296	0	0.155737705	0.286885246	1627.827869	0
22.58044444	6.864	3.010555556	26.821686	0	0.086538462	0.355769231	1305.192308	0
24.96933333	1.778666667	0.544333333	1492.829034	0	0.84516129	0.064516129	498.7225806	0
23.59955556	7.970666667	6.529666667	447.1694267	0	0.475409836	0.426229508	888.4836066	0
23.89466667	2.785333333	0.960611111	350.5205637	0.001111111	0.150793651	0.119047619	1119.039683	0
23.48555556	4.659333333	1.875333333	164.6668878	0	0.01875	0.275	1239.075	0
21.50822222	12.72866667	10.23261111	71.41818544	0	0.104166667	0.276041667	1530.921875	0
25.58355556	1.786	0.722555556	88.62596516	0	1	0	378.7058824	0
21.54755556	5.672666667	3.411111111	184.7379609	0	0.170068027	0.693877551	1651.340136	0
25.77755556	3.132666667	0.287722222	340.3299169	0	0.4375	0.020833333	98.9375	0
26.47888889	3.480666667	0.991222222	220.9288729	0	0.039215686	0.169934641	169.1437908	0
25.70177778	1.506	0.391222222	566.1130719	0	0.898617512	0	323.0921659	0
21.834	8.323333333	4.423388889	44.77779482	0	0.07	0.23	1535.57	0
25.89066667	1.58	0.295833333	1632.334327	0	0.915254237	0	325.5508475	0
25.84888889	1.529333333	0.378	875.7242622	0	0.967741935	0	340.7983871	0
25.22088889	2.052	0.920333333	10284.34733	0.000567376	0.907801418	0.028368794	530.0425532	0
24.532	2.232	0.926388889	710.0549324	7.52e-05	0.992481203	0.007518797	609.3157895	0
20.99422222	9.785333333	8.612555556	272.8411752	0	0.134453782	0.596638655	1494.764706	0
25.44466667	3.764666667	0.507277778	884.13127	0	0.443181818	0.068181818	256.3181818	0
25.88977778	2.739333333	0.913333333	30817.76318	0	0.668918919	0	349.1891892	0
19.18177778	6.761333333	5.099111111	316.7601634	0.001709402	0.102564103	0.452991453	1685.871795	0
23.79422222	8.861333333	5.181722222	141.1671992	0.000241935	0.088709677	0.846774194	993.016129	0
25.79644444	3.392	0.5425	1736.403915	0	0.725663717	0.044247788	220.8938053	0
24.85822222	4.4	1.818277778	442.0956884	0	0.340782123	0.061452514	561.301676	0
25.93444444	1.864666667	0.348444444	1711.424378	0	0.936170213	0	346.5851064	0
24.12666667	2.975333333	0.643111111	84.91598587	0	0.008928571	0.276785714	1198.723214	0
21.99822222	5.228	1.845777778	10.94889013	0	0.048780488	0.219512195	1635.609756	0
25.86266667	3.191333333	0.983833333	12309.1089	0	0.87394958	0	399.3361345	0
24.48977778	11.33466667	7.642222222	185.7074721	0	0.068181818	0.465909091	650.0625	0
24.54844444	4.71	1.246666667	417.0805783	0	0.867403315	0	562.7348066	0
25.93311111	1.85	0.3965	10486.69592	0	0.583333333	0	343.9583333	0
25.15555556	4.567333333	1.510833333	429.2168425	0	0.806122449	0	461.0714286	0
25.61533333	1.488	0.389611111	750.039573	0	1	0	395.8984375	0
25.52977778	1.760666667	0.659388889	663.9070652	0	1	0	424.5267857	0
25.41177778	1.616666667	0.485611111	557.8460837	0	0.948717949	0	439.4529915	0
25.55955556	4.598	2.367333333	2058.459897	0	0.721088435	0.013605442	511.1292517	0
25.57044444	4.302666667	2.244444444	1909.398206	0	0.446666667	0.006666667	511.6733333	0
24.93533333	1.890666667	0.660888889	279.2325686	0.000285714	0.874285714	0.062857143	526.64	0
23.94333333	2.562666667	1.274444444	279.1879074	0	0.857142857	0.087912088	766.6923077	0
20.44111111	9.061333333	7.7925	141.8581927	0	0.073684211	0.6	1523.147368	0
25.30755556	5.112	0.983166667	605.3236778	0	0.844444444	0.022222222	275.6888889	0
25.19688889	1.759333333	0.633055556	1177.23101	0.000729927	0.335766423	0.416058394	558.1313869	0
21.95955556	5.927333333	2.336277778	28.36524864	0	0.025	0.3	1467.975	0
25.15111111	1.936	0.593166667	441.9993195	0	0.936619718	0	497.9507042	0
25.05622222	2.496666667	1.3755	10141.65659	0.001326531	0.959183673	0.010204082	564.3979592	0
23.352	2.86	1.149277778	55.35856307	0	0.352380952	0.647619048	1305.771429	0
[truncated: 9,778 more rows]

## Sheet: 2050s Data S. trutta
Mean autumn water temperature	Annual water temperature range	Mean diurnal range	Mean winter discharge	Built-up area (fraction)	Forest area (fraction)	Cropland area (fraction)	Altitude (mean)	Salmo trutta (P/A)
[truncated: 11,695 more rows]

[truncated: 2 more sheets: Baseline Data S. salar, 2050s Data S. salar]
